# Supplementary material for: Using within-day hive weight changes to measure environmental effects on honey bee colonies
Source: PLoS One. 2018 May 23;13(5):e0197589. doi: 10.1371/journal.pone.0197589 (PMC5965838; doi:10.1371/journal.pone.0197589)
Supplement: S2 File — (XLSX) [file pone.0197589.s006.xlsx]

## Sheet: CAL 2014 hive weights
date	hive2	hive9	hive3	hive4	hive5	hive6	hive7	hive8
2014-01-28 18:15:44	22.5239	22.0685	24.3575	21.4642	23.6473	23.6491	25.1554	25.9664
2014-01-28 18:30:44	22.5239	22.0685	24.3794	21.4642	23.6473	23.6491	25.1554	25.9883
2014-01-28 18:45:44	22.5239	22.0685	24.3575	21.4423	23.6473	23.6491	25.1554	25.9883
2014-01-28 19:00:44	22.5239	22.0685	24.3575	21.4423	23.6254	23.6491	25.1773	25.9664
2014-01-28 19:15:44	22.5239	22.0685	24.3575	21.4423	23.6473	23.6491	25.1554	25.9883
2014-01-28 19:30:44	22.5239	22.0466	24.3794	21.4642	23.6473	23.6491	25.1554	25.9883
2014-01-28 19:45:44	22.5458	22.0685	24.3575	21.4642	23.6473	23.6491	25.1554	26.0102
2014-01-28 20:00:44	22.5458	22.0685	24.3794	21.4642	23.6473	23.6491	25.1773	26.0102
2014-01-28 20:15:44	22.5458	22.0466	24.3794	21.4423	23.6254	23.6491	25.1773	26.0102
2014-01-28 20:30:44	22.5458	22.0685	24.3794	21.4423	23.6473	23.6711	25.1773	26.0102
2014-01-28 20:45:44	22.5458	22.0466	24.3794	21.4423	23.6473	23.6711	25.1554	26.0102
2014-01-28 21:00:44	22.5458	22.0466	24.3794	21.4642	23.6254	23.6711	25.1773	26.0102
2014-01-28 21:15:44	22.5458	22.0466	24.3794	21.4423	23.6254	23.6711	25.1554	26.0102
2014-01-28 21:30:44	22.5458	22.0466	24.3794	21.4423	23.6254	23.6711	25.1554	26.0102
2014-01-28 21:45:44	22.5458	22.0466	24.3794	21.4423	23.6254	23.6711	25.1773	26.0321
2014-01-28 22:00:44	22.5458	22.0248	24.3794	21.4423	23.6254	23.6886	25.1554	26.0321
2014-01-28 22:15:44	22.5458	22.0248	24.3794	21.4423	23.6254	23.6711	25.1773	26.0321
2014-01-28 22:30:44	22.5458	22.0466	24.4014	21.4247	23.6254	23.6711	25.1773	26.0321
2014-01-28 22:45:44	22.5458	22.0466	24.3794	21.4247	23.6254	23.6711	25.1773	26.0321
2014-01-28 23:00:44	22.5458	22.0248	24.3794	21.4423	23.6254	23.6711	25.1773	26.0321
2014-01-28 23:15:44	22.5458	22.0248	24.3794	21.4247	23.6254	23.6886	25.1773	26.0321
2014-01-28 23:30:44	22.5458	22.0248	24.3794	21.4423	23.6254	23.6886	25.1554	26.0321
2014-01-28 23:45:44	22.5458	22.0248	24.4014	21.4423	23.6254	23.6711	25.1773	26.054
2014-01-29 00:00:44	22.5677	22.0248	24.3794	21.4423	23.6035	23.6711	25.1773	26.0321
2014-01-29 00:15:44	22.5458	22.0248	24.3794	21.4423	23.6254	23.6886	25.1773	26.0321
2014-01-29 00:30:44	22.5458	22.0248	24.4014	21.4423	23.6254	23.6886	25.1773	26.0321
2014-01-29 00:45:44	22.5458	22.0248	24.4014	21.4423	23.6035	23.6886	25.1773	26.0321
2014-01-29 01:00:44	22.5458	22.0248	24.4014	21.4247	23.6035	23.6886	25.1773	26.054
2014-01-29 01:15:44	22.5677	22.0248	24.3794	21.4423	23.6035	23.6886	25.1554	26.0321
2014-01-29 01:30:44	22.5677	22.0248	24.4014	21.4423	23.6035	23.6886	25.1773	26.0321
2014-01-29 01:45:44	22.5677	22.0248	24.4014	21.4423	23.6035	23.6886	25.1773	26.054
2014-01-29 02:00:44	22.5677	22.0029	24.4014	21.4247	23.6035	23.7105	25.1554	26.0321
2014-01-29 02:15:44	22.5677	22.0029	24.4014	21.4247	23.6035	23.6886	25.1554	26.0321
2014-01-29 02:30:44	22.5677	22.0248	24.3794	21.4423	23.6035	23.7105	25.1773	26.054
2014-01-29 02:45:44	22.5677	22.0029	24.3794	21.4423	23.6035	23.7105	25.1554	26.0321
2014-01-29 03:00:44	22.5677	22.0029	24.4014	21.4247	23.6035	23.6886	25.1773	26.054
2014-01-29 03:15:44	22.5458	22.0029	24.4014	21.4247	23.6035	23.6886	25.1773	26.054
2014-01-29 03:30:44	22.5458	22.0029	24.4014	21.4247	23.6035	23.7105	25.1773	26.054
2014-01-29 03:45:44	22.5677	22.0029	24.3794	21.4247	23.6035	23.7105	25.1773	26.0321
2014-01-29 04:00:44	22.5677	22.0029	24.4014	21.4247	23.6035	23.7105	25.1554	26.0321
2014-01-29 04:15:44	22.5677	22.0029	24.4014	21.4247	23.6035	23.7105	25.1773	26.054
2014-01-29 04:30:44	22.5677	22.0248	24.4014	21.4247	23.6035	23.7105	25.1773	26.054
2014-01-29 04:45:44	22.5458	22.0029	24.4014	21.4247	23.6035	23.7105	25.1773	26.0321
2014-01-29 05:00:44	22.5677	22.0029	24.4014	21.4247	23.6035	23.7105	25.1773	26.0321
2014-01-29 05:15:44	22.5677	22.0029	24.3794	21.4247	23.5816	23.7105	25.1773	26.0321
2014-01-29 05:30:44	22.5677	22.0029	24.3794	21.4247	23.6035	23.7105	25.1554	26.054
2014-01-29 05:45:44	22.5458	22.0029	24.4014	21.4028	23.6035	23.7105	25.1773	26.0321
2014-01-29 06:00:44	22.5458	21.981	24.4014	21.4247	23.6035	23.7105	25.1773	26.054
2014-01-29 06:15:44	22.5677	22.0029	24.4014	21.4247	23.6035	23.7105	25.1773	26.054
2014-01-29 06:30:44	22.5677	22.0029	24.4014	21.4247	23.6035	23.7325	25.1554	26.054
2014-01-29 06:45:44	22.5677	21.981	24.4014	21.4247	23.6035	23.7105	25.1554	26.0321
2014-01-29 07:00:44	22.5677	22.0029	24.3794	21.4247	23.6035	23.7105	25.1773	26.0321
2014-01-29 07:15:44	22.5677	21.981	24.3794	21.4247	23.6035	23.7105	25.1773	26.054
2014-01-29 07:30:44	22.5677	21.981	24.4014	21.4247	23.6035	23.7105	25.1773	26.0321
2014-01-29 07:45:44	22.5677	21.981	24.4014	21.4247	23.5816	23.7105	25.1773	26.0321
2014-01-29 08:00:44	22.5677	21.981	24.3794	21.4247	23.5816	23.7105	25.1554	26.0321
2014-01-29 08:15:44	22.5677	21.981	24.4014	21.4247	23.5816	23.7105	25.1773	26.0102
2014-01-29 08:30:44	22.5677	21.981	24.3794	21.4247	23.5816	23.7105	25.1554	26.054
2014-01-29 08:45:44	22.5677	21.981	24.3794	21.4247	23.5816	23.7105	25.1773	26.0321
2014-01-29 09:00:44	22.5458	21.981	24.3575	21.4247	23.5816	23.7105	25.1554	26.0102
2014-01-29 09:15:44	22.5458	21.981	24.3575	21.4028	23.5816	23.7105	25.1115	25.9664
2014-01-29 09:30:44	22.5239	21.981	24.3356	21.4028	23.5597	23.6886	25.1115	25.9664
2014-01-29 09:45:44	22.5239	21.9417	24.3356	21.4028	23.5377	23.6711	25.094	25.927
2014-01-29 10:00:44	22.5019	21.9417	24.3137	21.4028	23.5377	23.6491	25.0721	25.9489
2014-01-29 10:15:44	22.5019	21.9198	24.3356	21.3809	23.5377	23.6711	25.0283	25.927
2014-01-29 10:30:44	22.48	21.9198	24.3137	21.4028	23.5597	23.6491	25.0502	25.9052
2014-01-29 10:45:44	22.4581	21.9198	24.3137	21.3809	23.5158	23.6272	25.0283	25.9052
2014-01-29 11:00:44	22.4581	21.9198	24.2918	21.3809	23.5377	23.6053	25.0502	25.9052
2014-01-29 11:15:44	22.4581	21.9198	24.2918	21.359	23.5377	23.6053	25.0502	25.9052
2014-01-29 11:30:44	22.4581	21.9198	24.2918	21.3809	23.5597	23.6053	25.0283	25.927
2014-01-29 11:45:44	22.4362	21.9198	24.2698	21.359	23.5377	23.5614		25.9052
2014-01-29 12:00:44	22.4362	21.9198	24.2698	21.3809	23.5158	23.5614		25.8833
2014-01-29 12:15:44	22.4362	21.9198	24.2479	21.359	23.5377	23.5833	25.1115
2014-01-29 12:30:44	22.4143	21.9198	24.2479	21.359	23.5158	23.5614	25.1335	26.0102
2014-01-29 12:45:44	22.3924	21.898	24.2479	21.359	23.6035	23.5614	25.1115	25.9883
2014-01-29 13:00:44	22.3924	21.9198	24.2479	21.359	23.5377	23.5614	25.1335	25.9664
2014-01-29 13:15:44	22.3705	21.9198	24.2085	21.3151	23.5597		25.1115	25.9664
2014-01-29 13:30:44	22.3705	21.9198	24.2304	21.3371		23.6491	25.1115	25.9664
2014-01-29 13:45:44	22.3924	21.898	24.2085	21.3371	23.6035	23.6491	25.1115	25.9664
2014-01-29 14:00:44	22.3486	21.9198	24.1866	21.2932	23.6254	23.6491	25.094	25.9664
2014-01-29 14:15:44	22.3486	21.898	24.1646	21.2932	23.5816	23.6491	25.1335	25.9489
2014-01-29 14:30:44	22.5677	21.9198	24.2085	21.3151	23.5597	23.6711	25.1115	25.9489
2014-01-29 14:45:44	22.3486	21.9198	24.1866	21.3151	23.5597	23.6491	25.1115	25.9489
2014-01-29 15:00:44	22.2434	21.9198	24.1866		23.5597	23.6491	25.0721	25.9052
2014-01-29 15:15:44	22.3486	21.898	24.055		23.5597	23.6272	25.094	25.9489
2014-01-29 15:30:44	22.3267	21.7668		21.4028	23.5597	23.6491	25.094	25.9664
2014-01-29 15:45:44	22.3267	21.7668	23.4282	21.3151	23.5377	23.6491	25.094	25.927
2014-01-29 16:00:44	22.3267	21.7886	24.2479	21.359	23.5158	23.6272	25.094	25.9489
2014-01-29 16:15:44	22.3048	21.7886	24.1427	21.2713	23.5597	23.6491	25.094	25.9664
2014-01-29 16:30:44	22.2872	21.7668	24.1646	21.2932	23.5158	23.6491	25.1115	25.9489
2014-01-29 16:45:44	22.2653	21.7886	24.077	21.2056	23.5597	23.6491	25.0721	25.9052
2014-01-29 17:00:44	22.2872	21.8105	24.1208	21.2056	23.5377	23.6711	25.0721	25.927
2014-01-29 17:15:44	22.2872	21.7886	24.0989	21.2494	23.5597	23.6711	25.094	25.927
2014-01-29 17:30:44	22.2872	21.8105	24.1208	21.2494	23.5377	23.6491	25.094	25.9489
2014-01-29 17:45:44	22.3048	21.8105	24.1866	21.2713	23.5377	23.6491	25.094	25.9489
2014-01-29 18:00:44	22.3048	21.8324	24.1866	21.2713	23.5597	23.6711	25.1115	25.9664
2014-01-29 18:15:44	22.3267	21.8105	24.1866	21.2713	23.5597	23.6491	25.1115	25.9664
2014-01-29 18:30:44	22.3267	21.8324	24.2085	21.1442	23.5597	23.6491	25.1115	25.9883
2014-01-29 18:45:44	22.3267	21.8324	24.2304	21.2713	23.5597	23.6711	25.1115	25.9883
2014-01-29 19:00:44	22.3267	21.8324	24.2085	21.2932	23.5597	23.6711	25.1335	25.9883
2014-01-29 19:15:44	22.3267	21.8105	24.2304	21.2932	23.5816	23.6711	25.1115	25.9883
2014-01-29 19:30:44	22.3267	21.8324	24.2085	21.2713	23.5816	23.6711	25.1115	25.9883
2014-01-29 19:45:44	22.3267	21.8105	24.2304	21.2713	23.5816	23.6711	25.1115	25.9883
2014-01-29 20:00:44	22.3486	21.8105	24.2085	21.2713	23.5597	23.6711	25.1115	26.0102
2014-01-29 20:15:44	22.3486	21.8324	24.2085	21.2932	23.5597	23.6711	25.1115	25.9883
2014-01-29 20:30:44	22.3267	21.8105	24.2304	21.2932	23.5816	23.6711	25.1115	25.9883
2014-01-29 20:45:44	22.3486	21.8105	24.2304	21.2713	23.5597	23.6711	25.1115	25.9883
2014-01-29 21:00:44	22.3486	21.8105	24.2304	21.2713	23.5597	23.6886	25.1115	25.9883
2014-01-29 21:15:44	22.3267	21.8105	24.2085	21.2713	23.5816	23.6886	25.1115	26.0102
2014-01-29 21:30:44	22.3486	21.8105	24.2085	21.2056	23.5597	23.6886	25.1115	26.0102
2014-01-29 21:45:44	22.3486	21.8105	24.2085	21.2275	23.5597	23.6886	25.1335	25.9883
2014-01-29 22:00:44	22.3486	21.8105	24.2304	21.2713	23.5597	23.6886	25.1335	26.0102
2014-01-29 22:15:44	22.3486	21.8105	24.2085	21.2713	23.5597	23.6711	25.1115	26.0102
2014-01-29 22:30:44	22.3486	21.8105	24.2304	21.2713	23.5597	23.6711	25.1335	26.0102
2014-01-29 22:45:44	22.3486	21.8105	24.2085	21.2713	23.5597	23.6711	25.1335	25.9883
2014-01-29 23:00:44	22.3486	21.8105	24.2085	21.2713	23.5597	23.6886	25.1115	25.9883
2014-01-29 23:15:44	22.3486	21.8105	24.2085	21.2713	23.5597	23.6886	25.1115	26.0102
2014-01-29 23:30:44	22.3486	21.7886	24.2304	21.2713	23.5597	23.6886	25.1115	26.0102
2014-01-29 23:45:44	22.3486	21.8105	24.2085	21.2713	23.5597	23.6886	25.1335	26.0102
2014-01-30 00:00:44	22.3486	21.8105	24.2085	21.2713	23.5597	23.6886	25.1115	25.9883
2014-01-30 00:15:44	22.3486	21.8105	24.2085	21.2713	23.5597	23.6886	25.1115	25.9883
2014-01-30 00:30:44	22.3486	21.8105	24.2085	21.2494	23.5597	23.6711	25.1115	25.9883
2014-01-30 00:45:44	22.3486	21.8105	24.2085	21.2494	23.5377	23.6711	25.1115	26.0102
2014-01-30 01:00:44	22.3486	21.8105	24.2085	21.2494	23.5597	23.6886	25.1115	25.9883
2014-01-30 01:15:44	22.3486	21.8105	24.2085	21.2494	23.5597	23.6886	25.1335	25.9883
2014-01-30 01:30:44	22.3486	21.7886	24.2085	21.2713	23.5597	23.6886	25.1115	26.0102
2014-01-30 01:45:44	22.3486	21.7886	24.2085	21.2494	23.5377	23.6711	25.1115	25.9883
2014-01-30 02:00:44	22.3486	21.7886	24.2085	21.2494	23.5377	23.6711	25.094	26.0102
2014-01-30 02:15:44	22.3486	21.7886	24.2085	21.2494	23.5377	23.6711	25.1115	25.9883
2014-01-30 02:30:44	22.3267	21.7886	24.2085	21.2494	23.5377	23.6886	25.1115	25.9883
2014-01-30 02:45:44	22.3486	21.7886	24.2085	21.2494	23.5377	23.6711	25.1115	25.9883
2014-01-30 03:00:44	22.3486	21.7886	24.1866	21.2494	23.5377	23.6711	25.1115	25.9883
2014-01-30 03:15:44	22.3486	21.7886	24.1866	21.2494	23.5377	23.6711	25.1115	25.9883
2014-01-30 03:30:44	22.3486	21.7886	24.1866	21.2494	23.5377	23.6711	25.1115	25.9664
2014-01-30 03:45:44	22.3486	21.7886	24.1866	21.2494	23.5377	23.6886	25.1115	25.9883
2014-01-30 04:00:44	22.3486	21.8105	24.0989	21.2056	23.5377	23.6711	25.1115	25.9883
2014-01-30 04:15:44	22.3486	21.7886	24.2304	21.2932	23.5158	23.6491	25.1115	25.9883
2014-01-30 04:30:44	22.3486	21.8324	24.3137	21.3371	23.5816	23.7325	25.1554	26.0321
2014-01-30 04:45:44	22.3705	21.8761	24.3794	21.4423	23.7087	23.8421	25.1992	26.054
2014-01-30 05:00:44	22.6071	22.0904	24.7038	21.6396	23.8402	23.9693	25.3746	26.2291
2014-01-30 05:15:44	22.8043	22.2216	24.7477	21.6615	24.077	24.2325	25.5455	26.4874
2014-01-30 05:30:44	22.8262	22.2391	24.831	21.7228	24.1208	24.25	25.5894	26.5486
2014-01-30 05:45:44	22.8875	22.2828	24.8748	21.7667	24.1866	24.2939	25.6113	26.5924
2014-01-30 06:00:44	22.9314	22.3265	24.9187	21.7886	24.2304	24.3377	25.6727	26.6581
2014-01-30 06:15:44	22.9314	22.3265	24.9406	21.8105	24.2304	24.3377	25.6727	26.6581
2014-01-30 06:30:44	22.9314	22.3265	24.9187	21.8105	24.2304	24.3158	25.6551	26.6581
2014-01-30 06:45:44	22.9314	22.3265	24.8967	21.7886	24.2304	24.3377	25.6727	26.6581
2014-01-30 07:00:44	22.9314	22.3047	24.9187	21.7886	24.2304	24.3377	25.6551	26.6143
2014-01-30 07:15:44	22.9314	22.3047	24.8748	21.7448	24.2304	24.2939	25.6551	26.5924
2014-01-30 07:30:44	22.8875	22.3047	24.8967	21.7886	24.2304	24.3158	25.6551	26.5705
2014-01-30 07:45:44	22.9752	22.3921	24.9844	21.8324	24.2698	24.3596	25.6727	26.6581
2014-01-30 08:00:44	23.0628	22.4359	25.2211	22.0472	24.5504	24.6184	25.7604	26.6581
2014-01-30 08:15:44	23.2775	22.5627	25.2431	22.0911	24.6381	24.75	25.8919	26.8945
2014-01-30 08:30:44	23.2337	22.6064	25.265	22.0911	24.6819	24.6404	25.848	26.9163
2014-01-30 08:45:44	23.2118	22.6283	25.3527	22.1788	24.7258	24.8158	25.9357	26.9382
2014-01-30 09:00:44	23.409	22.6501	25.3307	22.1788	24.7477	24.8553	25.9532	27.0258
2014-01-30 09:15:44	23.4265	22.6501	25.3746	22.1788	24.7915	24.8991	25.9532	27.0039
2014-01-30 09:30:44	23.5141	22.6939	25.414	22.2226	24.8134	24.8991	26.0409	27.1089
2014-01-30 09:45:44	23.5141	22.7157	25.4798	22.2664	24.8529	24.9649	25.9357	27.0871
2014-01-30 10:00:44	23.4703	22.672	25.4579	22.2445	24.9187	24.9868	26.0628	27.1308
2014-01-30 10:15:44	23.4484	22.672	25.414	22.2226	24.8748	24.9649	26.0848	27.1089
2014-01-30 10:30:44	23.4265	22.6501	25.3307	22.1788	24.8529	24.943	26.0628	27.0696
2014-01-30 10:45:44	23.387	22.6064	25.3527	22.1788	24.8134	24.8991	26.0409	27.0477
2014-01-30 11:00:44	23.387	22.6064	25.3921	22.2226	24.7696	24.8772	25.9971	26.9601
2014-01-30 11:15:44	23.387	22.6501	25.3921	22.2007	24.831	24.943	26.019	27.0039
2014-01-30 11:30:44	23.387	22.6283	25.3527	22.1788	24.7915	24.8991	26.019	27.0039
2014-01-30 11:45:44	23.3651	22.6064	25.3088	22.1568	24.7696	24.8772	25.9752	26.982
2014-01-30 12:00:44	23.3213	22.5845	25.1554	22.0911	24.7696	24.8553	25.9752	26.9601
2014-01-30 12:15:44	23.2775	22.5408	25.2431	22.0692	24.7258	24.8158	25.8919	26.8288
2014-01-30 12:30:44	23.2556	22.5627	25.1992	22.0472	24.6819	24.7719	25.9138	26.8945
2014-01-30 12:45:44	23.2337	22.5015	25.1554	22.0253	24.6381	24.6842	25.8919	26.8507
2014-01-30 13:00:44	23.1899	22.5015	25.1115	22.0692	24.66	24.7281	25.848	26.8507
2014-01-30 13:15:44	23.1899	22.4796	25.1115	21.9859	24.6381	24.7061	25.848	26.8069
2014-01-30 13:30:44	23.1461	22.4577	25.0502	21.964	24.6162	24.6842	25.8042	26.7675
2014-01-30 13:45:44	23.1285	22.414	25.1335	22.0253	24.5723	24.6184	25.8042	26.7456
2014-01-30 14:00:44	23.1066	22.4359	25.1115	22.0253	24.5329	24.5965	25.7604	26.7456
2014-01-30 14:15:44	23.1066	22.3921	25.094	21.9859	24.511	24.5132	25.7384	26.6362
2014-01-30 14:30:44	23.0847	22.3703	25.094	21.9859	24.511	24.5351	25.7165	26.7018
2014-01-30 14:45:44	23.0628	22.3921	25.0283	21.964	24.511	24.5351	25.6946	26.68
2014-01-30 15:00:44	23.019	22.3484	25.0063	21.942	24.4233	24.4035	25.5894	26.68
2014-01-30 15:15:44	23.019	22.3703	24.9187	21.942	24.4233	24.4254	25.6946	26.68
2014-01-30 15:30:44	23.019	22.3484	24.9844	21.9201	24.4014	24.4254	25.6551	26.6362
2014-01-30 15:45:44	22.9971	22.3484	24.9625	21.8982	24.4233	24.4035	25.6727	26.6143
2014-01-30 16:00:44	22.9752	22.3265	24.9625	21.8982	24.4014	24.4035	25.6727	26.6143
2014-01-30 16:15:44	22.9533	22.2828	24.9406	21.8763	24.3794	24.3596	25.6727	26.6362
2014-01-30 16:30:44	22.9752	22.3265	24.9187	21.8544	24.4014	24.3816	25.6727	26.6362
2014-01-30 16:45:44	22.9533	22.3047	24.9187	21.8544	24.3794	24.3596	25.6551	26.6362
2014-01-30 17:00:44	22.9314	22.3047	24.9187	21.8324	24.3794	24.3596	25.6551	26.6143
2014-01-30 17:15:44	22.9314	22.3047	24.9187	21.8324	24.3794	24.3377	25.6551	26.6143
2014-01-30 17:30:44	22.9314	22.3047	24.9187	21.8324	24.3575	24.3377	25.6551	26.6143
2014-01-30 17:45:44	22.9314	22.3047	24.9187	21.8324	24.3356	24.3377	25.6727	26.6143
2014-01-30 18:00:44	22.9533	22.3047	24.9187	21.8324	24.3356	24.3377	25.6551	26.6143
2014-01-30 18:15:44	22.9314	22.3047	24.9187	21.8324	24.3356	24.3596	25.6551	26.5924
2014-01-30 18:30:44	22.9533	22.3047	24.9187	21.8105	24.3356	24.3377	25.6727	26.6143
2014-01-30 18:45:44	22.9533	22.3265	24.9187	21.8324	24.3356	24.3596	25.6551	26.6143
2014-01-30 19:00:44	22.9533	22.3047	24.9187	21.8324	24.3356	24.3377	25.6551	26.6143
2014-01-30 19:15:44	22.9533	22.3047	24.9187	21.8105	24.3356	24.3596	25.6551	26.6143
2014-01-30 19:30:44	22.9533	22.3265	24.9187	21.8324	24.3356	24.3596	25.6551	26.6143
2014-01-30 19:45:44	22.9533	22.3265	24.9187	21.8324	24.3356	24.3596	25.6727	26.6143
2014-01-30 20:00:44	22.9533	22.3047	24.9187	21.8105	24.3356	24.3596	25.6727	26.6362
2014-01-30 20:15:44	22.9752	22.3047	24.9187	21.8105	24.3356	24.3596	25.6727	26.6362
2014-01-30 20:30:44	22.9533	22.3047	24.9187	21.8324	24.3356	24.3596	25.6551	26.6362
2014-01-30 20:45:44	22.9752	22.3047	24.9187	21.8105	24.3356	24.3596	25.6551	26.6362
2014-01-30 21:00:44	22.9533	22.3047	24.9187	21.8105	24.3356	24.3596	25.6551	26.6143
2014-01-30 21:15:44	22.9752	22.3047	24.9187	21.8105	24.3356	24.3596	25.6551	26.6143
2014-01-30 21:30:44	22.9752	22.3047	24.9187	21.8105	24.3137	24.3596	25.6551	26.6143
2014-01-30 21:45:44	22.9533	22.3047	24.9187	21.8105	24.3356	24.3596	25.6551	26.6143
2014-01-30 22:00:44	22.9752	22.3265	24.9187	21.8105	24.3356	24.3596	25.6551	26.6143
2014-01-30 22:15:44	22.9533	22.3047	24.9187	21.8105	24.3137	24.3596	25.6551	26.6143
2014-01-30 22:30:44	22.9533	22.3047	24.9187	21.8105	24.3356	24.3596	25.6551	26.6143
2014-01-30 22:45:44	22.9752	22.3047	24.9187	21.8324	24.3356	24.3816	25.6551	26.6143
2014-01-30 23:00:44	22.9533	22.3047	24.9187	21.8105	24.3137	24.3596	25.6551	26.6143
2014-01-30 23:15:44	23.0409	22.3703	24.9625	21.8763	24.3356	24.3816	25.7165	26.7018
2014-01-30 23:30:44	23.0409	22.3703	24.9625	21.8982	24.4014	24.4474	25.7384	26.7018
2014-01-30 23:45:44	23.168	22.5015	25.094	22.0034	24.4014	24.4254	25.7165	26.68
2014-01-31 00:00:44	23.1899	22.4796	25.1115	21.9859	24.4452	24.4912	25.848	26.8069
2014-01-31 00:15:44	23.2337	22.519	25.1773	22.0472	24.489	24.5351	25.8919	26.8726
2014-01-31 00:30:44	23.3651	22.6064	25.3088	22.1349	24.66	24.6623	25.9752	26.982
2014-01-31 00:45:44	23.3432	22.6064	25.3307	22.1349	24.7258	24.75	25.9971	27.0258
2014-01-31 01:00:44	23.387	22.6501	25.3088	22.113	24.7915	24.7939	26.0409	27.0477
2014-01-31 01:15:44	23.387	22.7157	25.2431	22.113	24.7696	24.6184	26.1067	27.1089
2014-01-31 01:30:44	23.3651	22.672	25.3527	22.1349	24.8134	24.7939	26.0409	27.0477
2014-01-31 01:45:44	23.3651	22.6501	25.3746	22.1568	24.8134	24.7939	26.019	27.0477
2014-01-31 02:00:44	23.3432	22.6501	25.3746	22.1568	24.8134	24.7939	26.019	27.0258
2014-01-31 02:15:44	23.3432	22.672	25.3746	22.1568	24.8134	24.8158	26.019	27.0258
2014-01-31 02:30:44	23.3432	22.6501	25.3746	22.1788	24.8134	24.7939	26.0409	27.0258
2014-01-31 02:45:44	23.3432	22.672	25.3746	22.1788	24.8134	24.8158	26.0409	27.0258
2014-01-31 03:00:44	23.3432	22.672	25.3746	22.1788	24.8134	24.8158	26.0628	27.0477
2014-01-31 03:15:44	23.3432	22.672	25.3921	22.1788	24.8134	24.7939	26.0409	27.0258
2014-01-31 03:30:44	23.3432	22.672	25.3921	22.1788	24.8134	24.7939	26.0409	27.0258
2014-01-31 03:45:44	23.3432	22.6501	25.3088	22.1349	24.8134	24.7939	26.0409	27.0258
2014-01-31 04:00:44	23.3213	22.6501	25.3527	22.1568	24.8134	24.7939	26.0409	27.0039
2014-01-31 04:15:44	23.3432	22.6501	25.3746	22.1568	24.8134	24.7719	26.0409	27.0039
2014-01-31 04:30:44	23.3213	22.6501	25.3527	22.1568	24.7915	24.7719	26.019	27.0039
2014-01-31 04:45:44	23.3213	22.6501	25.3088	22.1349	24.7915	24.7719	26.019	27.0039
2014-01-31 05:00:44	23.3213	22.6501	25.3307	22.1568	24.7915	24.7719	26.019	26.982
2014-01-31 05:15:44	23.3213	22.6501	25.3307	22.1568	24.8134	24.7939	26.019	27.0039
2014-01-31 05:30:44	23.3213	22.6283	25.3527	22.1568	24.7915	24.7719	25.9752	26.9382
2014-01-31 05:45:44	23.3432	22.6501	25.3527	22.1568	24.7915	24.7719	25.9971	26.982
2014-01-31 06:00:44	23.3213	22.6501	25.3527	22.1568	24.8134	24.7719	26.0409	26.982
2014-01-31 06:15:44	23.3213	22.6501	25.3746	22.1349	24.7915	24.7719	26.019	27.0039
2014-01-31 06:30:44	23.3213	22.6283	25.3527	22.1568	24.7915	24.7939	26.019	27.0039
2014-01-31 06:45:44	23.3213	22.6501	25.3527	22.1568	24.8134	24.7719	26.0409	27.0039
2014-01-31 07:00:44	23.3432	22.6283	25.3746	22.1568	24.7915	24.7719	26.019	26.982
2014-01-31 07:15:44	23.3213	22.6501	25.3527	22.1568	24.7915	24.75	26.019	27.0039
2014-01-31 07:30:44	23.3432	22.6501	25.3746	22.1349	24.7915	24.7719	26.0409	27.0039
2014-01-31 07:45:44	23.3432	22.6501	25.3746	22.1568	24.7915	24.7719	26.0409	27.0039
2014-01-31 08:00:44	23.3432	22.6501	25.3527	22.1568	24.7915	24.7719	26.0409	27.0258
2014-01-31 08:15:44	23.3432	22.6501	25.3307	22.113	24.7915	24.7939	26.0409	27.0258
2014-01-31 08:30:44	23.3432	22.6501	25.3088	22.113	24.7915	24.7719	26.0409	27.0258
2014-01-31 08:45:44	23.3432	22.6501	25.3307	22.1568	24.7696	24.75	25.9971	27.0039
2014-01-31 09:00:44	23.3432	22.6283	25.3307	22.113	24.7696	24.75	25.9971	26.9601
2014-01-31 09:15:44	23.3213	22.6501	25.3088	22.113	24.7696	24.7719	25.9971	26.9601
2014-01-31 09:30:44	23.3213	22.6283	25.3088	22.113	24.7696	24.75	25.9971	26.982
2014-01-31 09:45:44	23.2994	22.6283	25.3088	22.113	24.7477	24.75	25.9357	26.9382
2014-01-31 10:00:44	23.2994	22.6064	25.2869	22.0911	24.7258	24.7281	25.9138	26.9163
2014-01-31 10:15:44	23.2994	22.6064	25.265	22.0911	24.7258	24.7061	25.8919	26.8945
2014-01-31 10:30:44	23.2775	22.5845	25.265	22.0472	24.7038	24.6842	25.8919	26.8507
2014-01-31 10:45:44	23.2556	22.5627	25.2211	22.0472	24.6381	24.6404	25.8699	26.8069
2014-01-31 11:00:44	23.2337	22.5408	25.1992	22.0253	24.6381	24.6184	25.848	26.8288
2014-01-31 11:15:44	23.2337	22.5408	25.1554	21.9859	24.5943	24.5965	25.8261	26.7675
2014-01-31 11:30:44	23.1899	22.519	25.094	21.942	24.5943	24.5526	25.8042	26.7894
2014-01-31 11:45:44	23.168	22.5015	25.1115	21.964	24.511	24.5132	25.7604	26.7237
2014-01-31 12:00:44	23.1285	22.4796	24.9406	21.8105	24.5329	24.4912	25.7384	26.68
2014-01-31 12:15:44	23.1066	22.4796	24.9625	21.8544	24.489	24.4693	25.6113	26.6362
2014-01-31 12:30:44	23.0628	22.4359	24.9406	21.8544	24.511	24.4254	25.7165	26.6143
2014-01-31 12:45:44	23.0847	22.4359	24.9625	21.8544	24.4452	24.3596	25.7165	26.6143
2014-01-31 13:00:44	23.0409	22.414	24.8748	21.7886	24.4233	24.3596	25.6727	26.6143
2014-01-31 13:15:44	23.019	22.3921	24.8748	21.8105	24.4014	24.3158	25.6727	26.5924
2014-01-31 13:30:44	22.9971	22.3703	24.8748	21.7886	24.4014	24.3377	25.6332	26.4874
2014-01-31 13:45:44	22.9314	22.3484	24.831	21.7886	24.3575	24.25	25.6113	26.5268
2014-01-31 14:00:44	22.9314	22.3265	24.7915	21.7448	24.3356	24.2719	25.5675	26.4436
2014-01-31 14:15:44	22.8875	22.3047	24.7038	21.6834	24.3137	24.2105	25.5894	26.5092
2014-01-31 14:30:44	22.8656	22.2828	24.7477	21.7228	24.2918	24.25	25.5455	26.4655
2014-01-31 14:45:44	22.8481	22.2609	24.7477	21.7228	24.2918	24.2325	25.5675	26.4217
2014-01-31 15:00:44	22.8481	22.2391	24.6381	21.6176	24.2479	24.1886	25.5236	26.4436
2014-01-31 15:15:44	22.8262	22.2391	24.7038	21.7053	24.1646	24.1886	25.4359	26.2072
2014-01-31 15:30:44	22.7824	22.2391	24.6381	21.6396	24.1646	24.1667	25.5017	26.3779
2014-01-31 15:45:44	22.8262	22.2216	24.5943	21.6396	24.1208	24.1447	25.4579	26.3123
2014-01-31 16:00:44	22.8875	22.1778	24.6381	21.6396	24.1208	24.1228	25.4798	26.3123
2014-01-31 16:15:44	22.8875	22.1341	24.5723	21.6615	24.0989	24.1228	25.4798	26.2685
2014-01-31 16:30:44	22.8262	22.1778	24.4671	21.508	24.0989	24.1009	25.3921	26.2904
2014-01-31 16:45:44	22.9094	22.1778	24.511	21.5738	24.0989	24.1228	25.4359	26.2904
2014-01-31 17:00:44	22.9971	22.156	24.5504	21.5738	24.0989	24.1228	25.414	26.2072
2014-01-31 17:15:44	22.9094	22.1341	24.4671	21.5519	24.0989	24.1009	25.414	26.2904
2014-01-31 17:30:44	22.9094	22.1341	24.5329	21.5738	24.055	24.0789	25.4359	26.2904
2014-01-31 17:45:44	22.8875	22.1341	24.5943	21.6176	24.055	24.057	25.3921	26.2466
2014-01-31 18:00:44	22.9094	22.1341	24.5723	21.5957	24.077	24.0789	25.4579	26.3123
2014-01-31 18:15:44	22.8875	22.1341	24.5723	21.5957	24.077	24.1009	25.4359	26.2904
2014-01-31 18:30:44	22.9094	22.1341	24.5943	21.6176	24.055	24.1009	25.4359	26.3123
2014-01-31 18:45:44	22.9314	22.1341	24.6162	21.6176	24.077	24.1009	25.4579	26.356
2014-01-31 19:00:44	22.9094	22.1341	24.6162	21.6176	24.077	24.1009	25.4579	26.3341
2014-01-31 19:15:44	22.9094	22.1341	24.6162	21.6176	24.077	24.1009	25.4579	26.356
2014-01-31 19:30:44	22.7605	22.1122	24.6381	21.6176	24.077	24.1228	25.4579	26.356
2014-01-31 19:45:44	22.7605	22.1341	24.6381	21.6396	24.077	24.1228	25.4579	26.356
2014-01-31 20:00:44	22.7605	22.1341	24.6162	21.6176	24.077	24.1228	25.4798	26.356
2014-01-31 20:15:44	22.7605	22.1341	24.6381	21.6176	24.077	24.1447	25.4798	26.3779
2014-01-31 20:30:44	22.7605	22.1341	24.6381	21.6396	24.077	24.1447	25.4798	26.3779
2014-01-31 20:45:44	22.7605	22.1341	24.6381	21.6396	24.077	24.1447	25.4798	26.3779
2014-01-31 21:00:44	22.7605	22.1341	24.6381	21.6176	24.055	24.1447	25.4579	26.3779
2014-01-31 21:15:44	22.7824	22.1341	24.6381	21.6396	24.077	24.1447	25.4798	26.3779
2014-01-31 21:30:44	22.7605	22.1122	24.66	21.6396	24.077	24.1447	25.4798	26.3998
2014-01-31 21:45:44	22.7605	22.1341	24.66	21.6176	24.077	24.1667	25.4798	26.3998
2014-01-31 22:00:44	22.7605	22.1341	24.66	21.6396	24.055	24.1667	25.4798	26.3998
2014-01-31 22:15:44	22.7605	22.1341	24.66	21.6176	24.055	24.1667	25.4579	26.3998
2014-01-31 22:30:44	22.7605	22.1341	24.66	21.6176	24.055	24.1667	25.4798	26.3998
2014-01-31 22:45:44	22.7824	22.1341	24.489	21.6396	24.077	24.1886	25.4798	26.3998
2014-01-31 23:00:44	22.7824	22.1341	24.66	21.6176	24.055	24.1667	25.4798	26.3998
2014-01-31 23:15:44	22.7824	22.1341	24.66	21.6176	24.055	24.1667	25.4579	26.3998
2014-01-31 23:30:44	22.7824	22.1341	24.66	21.6396	24.055	24.1886	25.4798	26.3341
2014-01-31 23:45:44	22.7824	22.1341	24.66	21.6396	24.055	24.1886	25.4798	26.3998
2014-02-01 00:00:44	22.7824	22.1341	24.66	21.6176	24.055	24.1886	25.4798	26.3998
2014-02-01 00:15:44	22.7824	22.1341	24.6819	21.6176	24.055	24.1886	25.4798	26.3998
2014-02-01 00:30:44	22.7824	22.1122	24.66	21.6396	24.055	24.1886	25.4798	26.3998
2014-02-01 00:45:44	22.7824	22.1341	24.6819	21.6396	24.055	24.1886	25.4798	26.4217
2014-02-01 01:00:44	22.8043	22.1122	24.6819	21.6396	24.055	24.2105	25.4798	26.3998
2014-02-01 01:15:44	22.7824	22.1341	24.66	21.6396	24.055	24.2105	25.4798	26.4217
2014-02-01 01:30:44	22.8043	22.1341	24.6819	21.6396	24.055	24.2105	25.4798	26.4217
2014-02-01 01:45:44	22.8043	22.1341	24.6819	21.6396	24.055	24.2105	25.4798	26.4217
2014-02-01 02:00:44	22.8043	22.1341	24.66	21.6396	24.055	24.2105	25.4798	26.4217
2014-02-01 02:15:44	22.8043	22.1341	24.6819	21.6396	24.055	24.2325	25.4798	26.4217
2014-02-01 02:30:44	22.7824	22.1341	24.6819	21.6396	24.055	24.2105	25.4798	26.4217
2014-02-01 02:45:44	22.8043	22.1341	24.6819	21.6396	24.055	24.2325	25.4798	26.4217
2014-02-01 03:00:44	22.7824	22.1341	24.6819	21.6396	24.055	24.2105	25.4798	26.4217
2014-02-01 03:15:44	22.8043	22.1341	24.6819	21.6396	24.055	24.2325	25.4798	26.4217
2014-02-01 03:30:44	22.8043	22.1341	24.6819	21.6396	24.055	24.2325	25.4798	26.4217
2014-02-01 03:45:44	22.8043	22.1341	24.6819	21.6396	24.055	24.2325	25.4798	26.4217
2014-02-01 04:00:44	22.8043	22.1341	24.6819	21.6396	24.055	24.2325	25.5017	26.4217
2014-02-01 04:15:44	22.8043	22.1341	24.6819	21.6396	24.055	24.2325	25.4798	26.4217
2014-02-01 04:30:44	22.8262	22.1341	24.6819	21.6396	24.055	24.2325	25.4798	26.4436
2014-02-01 04:45:44	22.8043	22.1341	24.6819	21.6396	24.055	24.2325	25.5017	26.4217
2014-02-01 05:00:44	22.8262	22.1341	24.6819	21.6396	24.055	24.2325	25.5017	26.4217
2014-02-01 05:15:44	22.8043	22.1341	24.6819	21.6396	24.055	24.25	25.5017	26.4217
2014-02-01 05:30:44	22.8262	22.1341	24.6819	21.6396	24.055	24.25	25.5017	26.4436
2014-02-01 05:45:44	22.8262	22.1341	24.6819	21.6396	24.077	24.25	25.4798	26.4217
2014-02-01 06:00:44	22.8262	22.1341	24.6819	21.6396	24.055	24.25	25.5017	26.4436
2014-02-01 06:15:44	22.8262	22.1341	24.6819	21.6396	24.055	24.25	25.5017	26.4436
2014-02-01 06:30:44	22.8262	22.1341	24.7038	21.6396	24.055	24.25	25.5017	26.4436
2014-02-01 06:45:44	22.8262	22.1341	24.6819	21.6396	24.055	24.25	25.5017	26.4436
2014-02-01 07:00:44	22.8481	22.1341	24.7038	21.6396	24.055	24.2719	25.5017	26.4436
2014-02-01 07:15:44	22.8262	22.1341	24.7038	21.6396	24.055	24.2719	25.5236	26.4436
2014-02-01 07:30:44	22.8481	22.1341	24.6819	21.6615	24.055	24.2719	25.5236	26.4436
2014-02-01 07:45:44	22.8262	22.1341	24.7038	21.6396	24.055	24.2719	25.5236	26.4436
2014-02-01 08:00:44	22.8481	22.1341	24.7038	21.6396	24.077	24.2719	25.5017	26.4436
2014-02-01 08:15:44	22.8262	22.1341	24.6819	21.6615	24.055	24.2719	25.5017	26.4436
2014-02-01 08:30:44	22.8262	22.1341	24.6819	21.6396	24.055	24.25	25.5017	26.4436
2014-02-01 08:45:44	22.8043	22.1341	24.6381	21.6396	24.0331	24.25	25.4798	26.4217
2014-02-01 09:00:44	22.8262	22.1341	24.6381	21.6396	24.0331	24.2325	25.4798	26.4217
2014-02-01 09:15:44	22.8262	22.1341	24.6381	21.6396	24.0331	24.2325	25.4579	26.3779
2014-02-01 09:30:44	22.8043	22.1341	24.6381	21.6396	24.0331	24.2325	25.4579	26.3341
2014-02-01 09:45:44	22.7824	22.1122	24.6381	21.6176	24.0112	24.2325	25.3921	26.356
2014-02-01 10:00:44	22.7824	22.1122	24.6162	21.6176	24.0112	24.2105	25.3921	26.3123
2014-02-01 10:15:44	22.7605	22.0904	24.5723	21.5957	23.9893	24.2105	25.414	26.2904
2014-02-01 10:30:44	22.7824	22.0904	24.5723	21.6176	23.9893	24.1886	25.3921	26.2904
2014-02-01 10:45:44	22.7386	22.0904	24.5504	21.5738	23.9893	24.1667	25.3527	26.2685
2014-02-01 11:00:44	22.7386	22.0685	24.5723	21.5957	23.9674	24.1447	25.3746	26.2685
2014-02-01 11:15:44	22.7386	22.0685	24.5329	21.5957	23.9674	24.1228	25.3746	26.2685
2014-02-01 11:30:44	22.7386	22.0685	24.5329	21.5738	23.9674	24.1228	25.3746	26.2685
2014-02-01 11:45:44	22.6947	22.0685	24.489	21.5738	23.9498	24.1009	25.3527	26.2466
2014-02-01 12:00:44	22.6947	22.0466	24.489	21.5519	23.9498	24.1009	25.3307	26.2072
2014-02-01 12:15:44	22.6947	22.0466	24.489	21.5519	23.9279	24.0789	25.3307	26.2291
2014-02-01 12:30:44	22.6509	22.0248	24.4671	21.5519	23.906	24.0351	25.3307	26.2072
2014-02-01 12:45:44	22.6509	22.0029	24.4452	21.53	23.906	24.0351	25.3307	26.2072
2014-02-01 13:00:44	22.6071	22.0029	24.4452	21.53	23.906	24.0132	25.3088	26.1853
2014-02-01 13:15:44	22.6071	22.0029	24.4014	21.53	23.906	23.9693	25.2869	26.1634
2014-02-01 13:30:44	22.5852	21.981	24.3794	21.4861	23.906	23.9693	25.2869	26.1634
2014-02-01 13:45:44	22.6071	21.9592	24.3794	21.508	23.8622	23.9518	25.265	26.1634
2014-02-01 14:00:44	22.6071	21.9592	24.3575	21.4861	23.8402	23.9298	25.2431	26.1634
2014-02-01 14:15:44	22.5677	21.9417	24.3575	21.4861	23.8622	23.9518	25.1992	26.1415
2014-02-01 14:30:44	22.5458	21.9417	24.3356	21.4642	23.8622	23.9298	25.1554	26.1196
2014-02-01 14:45:44	22.5458	21.9417	24.3356	21.4423	23.8402	23.9298	25.1335	26.0978
2014-02-01 15:00:44	22.5458	21.9198	24.2918	21.3809	23.8402	23.9079	25.1335	26.0978
2014-02-01 15:15:44	22.5239	21.898	24.2918	21.359	23.8183	23.886	25.1335	26.0759
2014-02-01 15:30:44	22.5239	21.9198	24.2698	21.359	23.8183	23.8421	25.1335	26.0321
2014-02-01 15:45:44	22.5239	21.8761	24.1208	21.3371	23.7745	23.8202	25.0721	25.9489
2014-02-01 16:00:44	22.5019	21.898	24.1427	21.3371	23.7745	23.8202	25.1115	26.0102
2014-02-01 16:15:44	22.48	21.8761	24.1427	21.3151	23.7745	23.8202	25.1115	26.0102
2014-02-01 16:30:44	22.48	21.8542	24.1427	21.3371	23.7745	23.8202	25.094	25.9883
2014-02-01 16:45:44	22.5019	21.7449	24.1208	21.3371	23.7526	23.8202	25.0721	26.0321
2014-02-01 17:00:44	22.4581	21.7449	24.0989	21.2932	23.7526	23.7982	25.094	26.0102
2014-02-01 17:15:44	22.4581	21.7886	24.1427	21.3371	23.7526	23.8202	25.0721	26.0102
2014-02-01 17:30:44	22.4581	21.7886	24.1427	21.3151	23.7526	23.7982	25.094	25.9883
2014-02-01 17:45:44	22.4581	21.7886	24.1427	21.3151	23.7526	23.7982	25.0721	25.9883
2014-02-01 18:00:44	22.4581	21.7886	24.1646	21.3151	23.7306	23.7982	25.0721	26.0321
2014-02-01 18:15:44	22.4581	21.7886	24.1646	21.3151	23.6035	23.7982	25.094	26.0321
2014-02-01 18:30:44	22.4581	21.7886	24.1646	21.3151	23.7526	23.7982	25.094	26.054
2014-02-01 18:45:44	22.4581	21.7886	24.1866	21.3151	23.7526	23.8202	25.1115	26.054
2014-02-01 19:00:44	22.48	21.7886	24.1866	21.3151	23.7526	23.7982	25.1115	26.054
2014-02-01 19:15:44	22.48	21.7886	24.1866	21.3151	23.7745	23.8202	25.1115	26.0759
2014-02-01 19:30:44	22.48	21.7886	24.1866	21.3151	23.7745	23.8202	25.1115	26.0759
2014-02-01 19:45:44	22.48	21.7886	24.1866	21.3151	23.7745	23.8202	25.1115	26.0759
2014-02-01 20:00:44	22.5019	21.7886	24.1866	21.3151	23.7745	23.8421	25.1115	26.0759
2014-02-01 20:15:44	22.5019	21.7886	24.1866	21.3151	23.7526	23.8421	25.1115	26.0759
2014-02-01 20:30:44	22.5019	21.7886	24.1866	21.3151	23.7526	23.8421	25.1115	26.0978
2014-02-01 20:45:44	22.5019	21.7886	24.2085	21.3151	23.7526	23.8421	25.1335	26.0978
2014-02-01 21:00:44	22.5019	21.7886	24.2085	21.3151	23.6473	23.864	25.1115	26.0978
2014-02-01 21:15:44	22.5019	21.7886	24.2085	21.3151	23.7526	23.864	25.1335	26.0978
2014-02-01 21:30:44	22.4362	21.7886	24.2085	21.3151	23.7526	23.864	25.1335	26.0978
2014-02-01 21:45:44	22.4581	21.7886	24.2085	21.3151	23.7526	23.864	25.1335	26.0978
2014-02-01 22:00:44	22.48	21.7668	24.2085	21.3151	23.7526	23.886	25.1335	26.1196
2014-02-01 22:15:44	22.5239	21.7668	24.2085	21.3151	23.7526	23.886	25.1335	26.1196
2014-02-01 22:30:44	22.5239	21.7668	24.2085	21.3151	23.7526	23.886	25.1335	26.1196
2014-02-01 22:45:44	22.5019	21.7886	24.2085	21.3151	23.7526	23.886	25.1335	26.0978
2014-02-01 23:00:44	22.5239	21.7668	24.2085	21.3151	23.7526	23.886	25.1335	26.1196
2014-02-01 23:15:44	22.5239	21.7886	24.2085	21.3151	23.7526	23.9079	25.1335	26.1196
2014-02-01 23:30:44	22.5458	21.7668	24.2304	21.3151	23.7526	23.9079	25.1335	26.1196
2014-02-01 23:45:44	22.5458	21.7886	24.2085	21.3151	23.7526	23.9079	25.1554	26.0978
2014-02-02 00:00:44	22.5458	21.7668	24.2085	21.3151	23.7306	23.9079	25.1335	26.1196
2014-02-02 00:15:44	22.5458	21.7886	24.2085	21.3151	23.7526	23.9079	25.1335	26.1196
2014-02-02 00:30:44	22.5458	21.7886	24.2085	21.3151	23.7526	23.9079	25.1335	26.1196
2014-02-02 00:45:44	22.5458	21.7886	24.2085	21.3151	23.7526	23.9079	25.1335	26.1196
2014-02-02 01:00:44	22.5239	21.7886	24.2085	21.3151	23.7526	23.9079	25.1335	26.1196
2014-02-02 01:15:44	22.5239	21.7668	24.2304	21.3151	23.7526	23.9298	25.1335	26.0978
2014-02-02 01:30:44	22.5239	21.7886	24.2304	21.3151	23.7526	23.9079	25.1115	26.1196
2014-02-02 01:45:44	22.5239	21.7668	24.2085	21.3151	23.7526	23.9298	25.1335	26.1196
2014-02-02 02:00:44	22.5458	21.7668	24.2085	21.3151	23.7526	23.9298	25.1335	26.1196
2014-02-02 02:15:44	22.5458	21.7668	24.2085	21.2932	23.7306	23.864	25.1335	26.1196
2014-02-02 02:30:44	22.5458	21.7668	24.2085	21.3151	23.7526	23.9079	25.1335	26.1196
2014-02-02 02:45:44	22.5458	21.7668	24.1866	21.3151	23.7526	23.9298	25.1335	26.1196
2014-02-02 03:00:44	22.5239	21.7886	24.1866	21.3151	23.7526	23.9298	25.1554	26.1196
2014-02-02 03:15:44	22.5239	21.7886	24.2085	21.3151	23.7526	23.9298	25.1335	26.1196
2014-02-02 03:30:44	22.5239	21.7886	24.2085	21.3151	23.7526	23.9298	25.1335	26.1196
2014-02-02 03:45:44	22.5239	21.7668	24.2085	21.3151	23.7526	23.9079	25.1335	26.1196
2014-02-02 04:00:44	22.5239	21.7886	24.1866	21.3151	23.7306	23.9079	25.1335	26.0978
2014-02-02 04:15:44	22.5019	21.7668	24.1866	21.3151	23.7306	23.9079	25.1335	26.1196
2014-02-02 04:30:44	22.5239	21.7668	24.1866	21.3151	23.7306	23.9079	25.1335	26.1196
2014-02-02 04:45:44	22.5458	21.7668	24.1646	21.3151	23.7526	23.9079	25.1115	26.1196
2014-02-02 05:00:44	22.4581	21.7668	24.1866	21.3151	23.7306	23.9079	25.1335	26.0978
2014-02-02 05:15:44	22.5239	21.7668	24.1866	21.2932	23.7306	23.9079	25.1115	26.0978
2014-02-02 05:30:44	22.5239	21.7668	24.1866	21.2932	23.7087	23.886	25.1335	26.0978
2014-02-02 05:45:44	22.5239	21.7668	24.1646	21.2713	23.6868	23.864	25.1115	26.0759
2014-02-02 06:00:44	22.5019	21.7449	24.1646	21.2932	23.7087	23.886	25.094	26.0759
2014-02-02 06:15:44	22.5677	21.7449	24.1427	21.2494	23.6693	23.864	25.0721	26.0759
2014-02-02 06:30:44	22.5019	21.7668	24.1646	21.2713	23.6693	23.886	25.0721	26.054
2014-02-02 06:45:44	22.5852	21.7449	24.1646	21.2713	23.6693	23.864	25.0721	26.054
2014-02-02 07:00:44	22.48	21.7449	24.1208	21.2494	23.6473	23.8421	25.0721	26.054
2014-02-02 07:15:44	22.5458	21.7449	24.1427	21.2713	23.5816	23.8202	25.0502	26.0102
2014-02-02 07:30:44	22.5458	21.7449	24.1208	21.2494	23.5816	23.7982	25.0721	26.0321
2014-02-02 07:45:44	22.5458	21.7449	24.1427	21.2713	23.6473	23.8202	25.0721	26.0321
2014-02-02 08:00:44	22.5239	21.7449	24.1208	21.2494	23.6254	23.7982	25.0721	26.0321
2014-02-02 08:15:44	22.5458	21.7449	24.1427	21.2494	23.6473	23.7982	25.0721	26.0321
2014-02-02 08:30:44	22.48	21.7449	24.1208	21.2275	23.6868	23.8421	25.0502	26.0321
2014-02-02 08:45:44	22.5239	21.7449	24.1208	21.2494	23.6473	23.8202	25.0502	26.0321
2014-02-02 09:00:44	22.4581	21.7449	24.0989	21.2275	23.6035	23.7982	25.0502	26.0102
2014-02-02 09:15:44	22.5239	21.7449	24.1208	21.2275	23.5816	23.7982	24.9844	25.9883
2014-02-02 09:30:44	22.5019	21.723	24.0989	21.2494	23.5597	23.7763	24.9844	25.9489
2014-02-02 09:45:44	22.48	21.7012	24.077	21.2056	23.5816	23.7763	24.9625	25.9052
2014-02-02 10:00:44	22.48	21.7012	24.055	21.2056	23.5597	23.7325	24.9844	25.927
2014-02-02 10:15:44	22.48	21.7012	24.055	21.2275	23.5158	23.7105	24.9625	25.9052
2014-02-02 10:30:44	22.48	21.6793	24.055	21.2056	23.5158	23.6886	24.9844	25.9489
2014-02-02 10:45:44	22.48	21.7012	24.0331	21.2056	23.4939	23.7105	24.9406	25.927
2014-02-02 11:00:44	22.4581	21.6793	24.0331	21.2056	23.5597	23.7325	25.0063	25.9052
2014-02-02 11:15:44	22.4581	21.6793	24.0331	21.2056	23.5597	23.7325	24.9187	25.9052
2014-02-02 11:30:44	22.4581	21.6618	23.9674	21.1442	23.5377	23.7105	24.9406	25.8833
2014-02-02 11:45:44	22.4362	21.6618	24.0112	21.1836	23.4939	23.6886	24.8967	25.8614
2014-02-02 12:00:44	22.4362	21.6618	24.0112	21.1617	23.4501	23.6711	24.8967	25.8395
2014-02-02 12:15:44	22.4362	21.6618	23.9893	21.1617	23.5377	23.6711	24.9406	25.8614
2014-02-02 12:30:44	22.4581	21.6793	23.9893	21.1617	23.5158	23.6711	24.9187	25.8833
2014-02-02 12:45:44	22.4362	21.6399	23.906	21.1442	23.4501	23.6272	24.9406	25.8395
2014-02-02 13:00:44	22.4362	21.6618	23.9893	21.1223	23.472	23.6491	24.8967	25.8395
2014-02-02 13:15:44	22.4143	21.6399	23.9674	21.1442	23.4939	23.6491	24.8967	25.8614
2014-02-02 13:30:44	22.4143	21.6399	23.9674	21.1442	23.4939	23.6491	24.9187	25.8614
2014-02-02 13:45:44	22.4362	21.6618	23.9893	21.1617	23.4939	23.6491	24.8967	25.8176
2014-02-02 14:00:44	22.4143	21.6181	23.9893	21.1836	23.5597	23.6886	24.8529	25.7738
2014-02-02 14:15:44	22.3924	21.6793	24.0331	21.2056	23.2791	23.4956	25.0063	25.9489
2014-02-02 14:30:44	22.5239	21.8105	24.1208	21.2932	23.6035	23.7105	25.0721	26.0102
2014-02-02 14:45:44	22.629	21.9198	24.2698	21.4642	23.7526	23.864	25.1773	26.1853
2014-02-02 15:00:44	22.7167	21.9592	24.3356	21.508	23.906	23.9912	25.3307	26.356
2014-02-02 15:15:44	22.7386	21.9592	24.3575	21.5519	23.9279	23.9912	25.265	26.356
2014-02-02 15:30:44	22.7605	22.0029	24.4014	21.5738	23.9893	24.057	25.3527	26.3998
2014-02-02 15:45:44	22.8043	22.0029	24.4452	21.5738	23.9893	24.1447	25.265	26.3998
2014-02-02 16:00:44	22.8043	22.0029	24.4671	21.5957	23.9279	24.1009	25.3307	26.4217
2014-02-02 16:15:44	22.7167	21.9592	24.4452	21.5957	24.0112	24.1228	25.3746	26.4217
2014-02-02 16:30:44	22.7824	21.981	24.4452	21.5738	23.9893	24.1228	25.3527	26.4655
2014-02-02 16:45:44	22.7386	21.9592	24.4233	21.5957	23.9674	24.1228	25.3307	26.3779
2014-02-02 17:00:44	22.7167	21.9417	24.4233	21.5738	23.9498	24.1228	25.265	26.356
2014-02-02 17:15:44	22.6728	21.9198	24.3794	21.53	23.8622	24.0789	25.3307	26.356
2014-02-02 17:30:44	22.6947	21.9417	24.3794	21.53	23.8183	24.0132	25.3088	26.356
2014-02-02 17:45:44	22.6947	21.9198	24.4014	21.53	23.9279	24.0789	25.2869	26.356
2014-02-02 18:00:44	22.6947	21.898	24.3794	21.508	23.9498	24.057	25.2869	26.3341
2014-02-02 18:15:44	22.6728	21.9198	24.3794	21.508	23.8183	24.057	25.2869	26.3779
2014-02-02 18:30:44	22.6947	21.898	24.3575	21.4861	23.9279	24.057	25.3307	26.3779
2014-02-02 18:45:44	22.6947	21.898	24.3575	21.4861	23.9279	24.0351	25.3088	26.3779
2014-02-02 19:00:44	22.6947	21.8761	24.3575	21.4861	23.7964	24.0351	25.3307	26.3779
2014-02-02 19:15:44	22.6947	21.898	24.3356	21.4861	23.906	24.0351	25.3307	26.3998
2014-02-02 19:30:44	22.6947	21.898	24.3575	21.4861	23.9279	24.0351	25.3527	26.3779
2014-02-02 19:45:44	22.6728	21.8761	24.3575	21.4861	23.9279	24.0351	25.3527	26.3779
2014-02-02 20:00:44	22.6947	21.8761	24.3356	21.4861	23.9279	24.0351	25.3527	26.3779
2014-02-02 20:15:44	22.6947	21.898	24.3356	21.4642	23.9279	24.0351	25.3527	26.3998
2014-02-02 20:30:44	22.6947	21.8761	24.3356	21.4861	23.9279	24.057	25.3307	26.3998
2014-02-02 20:45:44	22.6947	21.898	24.3356	21.4642	23.9279	24.0351	25.3527	26.3998
2014-02-02 21:00:44	22.6947	21.8761	24.3356	21.4642	23.9279	24.0351	25.3307	26.3998
2014-02-02 21:15:44	22.6947	21.898	24.3356	21.4642	23.9279	24.0351	25.3307	26.3998
2014-02-02 21:30:44	22.6947	21.898	24.3356	21.4642	23.906	24.0351	25.3527	26.3998
2014-02-02 21:45:44	22.6728	21.8761	24.3356	21.4861	23.906	24.0351	25.3307	26.3779
2014-02-02 22:00:44	22.6947	21.8761	24.3356	21.4642	23.906	24.0351	25.3307	26.3998
2014-02-02 22:15:44	22.6728	21.8761	24.3356	21.4423	23.906	24.0351	25.3307	26.3779
2014-02-02 22:30:44	22.6728	21.8761	24.3356	21.4642	23.8841	24.0351	25.3307	26.3779
2014-02-02 22:45:44	22.6728	21.8761	24.3137	21.4423	23.8841	24.0132	25.3527	26.3779
2014-02-02 23:00:44	22.6728	21.8761	24.3356	21.4423	23.8841	24.0132	25.3307	26.3779
2014-02-02 23:15:44	22.6728	21.8761	24.3356	21.4642	23.906	24.0351	25.3307	26.3998
2014-02-02 23:30:44	22.6947	21.8761	24.3356	21.4423	23.8841	24.0132	25.3307	26.3779
2014-02-02 23:45:44	22.6947	21.8761	24.3356	21.4642	23.8841	24.0351	25.3307	26.3779
2014-02-03 00:00:44	22.6728	21.8761	24.3356	21.4642	23.8841	24.0132	25.3307	26.3779
2014-02-03 00:15:44	22.6947	21.8761	24.3356	21.4423	23.8841	24.0132	25.3307	26.3123
2014-02-03 00:30:44	22.6728	21.8761	24.3356	21.4642	23.8841	24.0351	25.3307	26.3998
2014-02-03 00:45:44	22.6728	21.8761	24.3356	21.4423	23.8841	24.0351	25.3527	26.3998
2014-02-03 01:00:44	22.629	21.8761	24.3356	21.4423	23.8841	24.0351	25.3307	26.3998
2014-02-03 01:15:44	22.6947	21.8761	24.3575	21.4423	23.8841	24.0351	25.3527	26.3998
2014-02-03 01:30:44	22.6947	21.8761	24.3356	21.4642	23.8841	24.0351	25.3527	26.3998
2014-02-03 01:45:44	22.6728	21.8761	24.3356	21.4642	23.8841	24.0351	25.3527	26.3998
2014-02-03 02:00:44	22.6947	21.8761	24.3356	21.4423	23.8841	24.057	25.3746	26.3998
2014-02-03 02:15:44	22.6947	21.8761	24.3575	21.4642	23.8841	24.0351	25.3307	26.3998
2014-02-03 02:30:44	22.6947	21.8761	24.3356	21.4642	23.8841	24.057	25.3527	26.4217
2014-02-03 02:45:44	22.7167	21.8761	24.3356	21.4642	23.8841	24.0351	25.3527	26.3998
2014-02-03 03:00:44	22.6947	21.8761	24.3356	21.4642	23.8841	24.057	25.3527	26.3998
2014-02-03 03:15:44	22.6947	21.8761	24.3356	21.4423	23.8841	24.057	25.3307	26.4217
2014-02-03 03:30:44	22.7167	21.8761	24.3356	21.4642	23.8841	24.057	25.3527	26.3998
2014-02-03 03:45:44	22.6947	21.8761	24.3356	21.4642	23.8841	24.057	25.3527	26.3998
2014-02-03 04:00:44	22.7167	21.8761	24.3575	21.4423	23.8841	24.057	25.3527	26.4217
2014-02-03 04:15:44	22.7167	21.8761	24.3575	21.4642	23.8841	24.057	25.3527	26.3998
2014-02-03 04:30:44	22.7167	21.8761	24.3356	21.4642	23.8841	24.0789	25.3527	26.3998
2014-02-03 04:45:44	22.7167	21.8761	24.3356	21.4642	23.8841	24.057	25.3527	26.4217
2014-02-03 05:00:44	22.7167	21.8761	24.3575	21.4423	23.8841	24.057	25.3527	26.3998
2014-02-03 05:15:44	22.7167	21.8761	24.3575	21.4642	23.8841	24.057	25.3527	26.4217
2014-02-03 05:30:44	22.7167	21.8761	24.3575	21.4642	23.8841	24.0789	25.3527	26.4217
2014-02-03 05:45:44	22.7167	21.898	24.3575	21.4642	23.8841	24.057	25.3527	26.4217
2014-02-03 06:00:44	22.7167	21.8761	24.3575	21.4642	23.8841	24.0789	25.3527	26.4217
2014-02-03 06:15:44	22.7167	21.8761	24.3356	21.4642	23.8841	24.057	25.3307	26.3779
2014-02-03 06:30:44	22.7167	21.8761	24.3575	21.4642	23.8841	24.0789	25.3527	26.4217
2014-02-03 06:45:44	22.7167	21.8761	24.3575	21.4642	23.8841	24.057	25.3527	26.4217
2014-02-03 07:00:44	22.7167	21.8761	24.3575	21.4642	23.8841	24.0789	25.3527	26.4217
2014-02-03 07:15:44	22.7386	21.8761	24.3575	21.4642	23.8841	24.0789	25.3746	26.4217
2014-02-03 07:30:44	22.7167	21.8761	24.3575	21.4423	23.906	24.0789	25.3527	26.4217
2014-02-03 07:45:44	22.7386	21.8761	24.3575	21.4642	23.906	24.0789	25.3746	26.4217
2014-02-03 08:00:44	22.7386	21.8761	24.3356	21.4642	23.8841	24.0789	25.3746	26.4436
2014-02-03 08:15:44	22.7386	21.8761	24.3356	21.4642	23.906	24.0789	25.3527	26.4217
2014-02-03 08:30:44	22.7386	21.898	24.3356	21.4642	23.8841	24.0789	25.3527	26.4217
2014-02-03 08:45:44	22.7386	21.8761	24.3137	21.4642	23.8622	24.0789	25.3307	26.3779
2014-02-03 09:00:44	22.7386	21.8761	24.2918	21.4423	23.8622	24.0789	25.3527	26.3341
2014-02-03 09:15:44	22.7167	21.8761	24.2698	21.4423	23.8622	24.057	25.2869	26.3779
2014-02-03 09:30:44	22.7167	21.8761	24.2698	21.4247	23.8402	24.0132	25.3088	26.3123
2014-02-03 09:45:44	22.6947	21.8542	24.2479	21.4028	23.8402	24.0351	25.265	26.3341
2014-02-03 10:00:44	22.6947	21.8542	24.2698	21.4247	23.8183	24.0351	25.265	26.3123
2014-02-03 10:15:44	22.6947	21.8324	24.2698	21.4247	23.8183	23.9912	25.2211	26.2904
2014-02-03 10:30:44	22.6728	21.8324	24.2304	21.3809	23.8183	23.9912	25.1992	26.2466
2014-02-03 10:45:44	22.6728	21.8105	24.2304	21.4028	23.7964	23.9693	25.2211	26.2685
2014-02-03 11:00:44	22.6509	21.7886	24.1866	21.3809	23.7745	23.9298	25.1992	26.2466
2014-02-03 11:15:44	22.6509	21.7886	24.2085	21.3809	23.7526	23.9298	25.1773	26.2291
2014-02-03 11:30:44	22.629	21.7886	24.1866	21.359	23.7306	23.9079	25.1773	26.2072
2014-02-03 11:45:44	22.6071	21.7668	24.1208	21.3151	23.7526	23.886	25.1335	26.1853
2014-02-03 12:00:44	22.6071	21.7449	24.1427	21.359	23.7087	23.864	25.094	26.1196
2014-02-03 12:15:44	22.5677	21.7449	24.1208	21.3151	23.7087	23.8421	25.1115	26.1196
2014-02-03 12:30:44	22.5458	21.7449	24.077	21.3151	23.7087	23.8421	25.094	26.0978
2014-02-03 12:45:44	22.5239	21.7012	24.077	21.3151	23.6868	23.8202	25.0721	26.0759
2014-02-03 13:00:44	22.5019	21.7012	24.055	21.3151	23.6693	23.7763	25.0721	26.0759
2014-02-03 13:15:44	22.4581	21.6793	24.0331	21.2932	23.6473	23.7105	25.0063	25.9489
2014-02-03 13:30:44	22.629	21.6618	23.8402	21.1442	23.6473	23.7325	25.0502	25.9883
2014-02-03 13:45:44	22.5019	21.6618	23.906	21.1836	23.5816	23.6886	25.0283	25.9883
2014-02-03 14:00:44	22.5677	21.6399	23.906	21.2056	23.6035	23.6711	25.0063	25.9489
2014-02-03 14:15:44	22.5852	21.6399	23.8183	21.1442	23.5816	23.6886	24.9406	25.8614
2014-02-03 14:30:44	22.3705	21.6399	23.7964	21.1223	23.5377	23.6711	24.9844	25.9052
2014-02-03 14:45:44	22.4143	21.6181	23.906	21.2056	23.5597	23.6711	24.9844	25.9052
2014-02-03 15:00:44	22.5458	21.6181	23.906	21.2275	23.5377	23.6491	24.9406	25.8614
2014-02-03 15:15:44	22.6071	21.5525	23.8402	21.1617	23.5377	23.6491	24.8967	25.8395
2014-02-03 15:30:44	22.5458	21.5743	23.8402	21.1442	23.5158	23.6491	24.9187	25.8176
2014-02-03 15:45:44	22.6071	21.5087	23.8402	21.1836	23.472	23.5614	24.8967	25.7738
2014-02-03 16:00:44	22.5239	21.5743	23.8183	21.1442	23.472	23.5833	24.9187	25.8176
2014-02-03 16:15:44	22.5019	21.5525	23.8183	21.1442	23.5158	23.6053	24.8967	25.7957
2014-02-03 16:30:44	22.5019	21.5525	23.8183	21.1442	23.472	23.5614	24.9187	25.8395
2014-02-03 16:45:44	22.5239	21.5525	23.7964	21.1223	23.4939	23.6053	24.8748	25.7519
2014-02-03 17:00:44	22.5019	21.5306	23.7087	21.0784	23.472	23.5833	24.8748	25.7957
2014-02-03 17:15:44	22.48	21.5306	23.7526	21.1003	23.472	23.4956	24.8748	25.7738
2014-02-03 17:30:44	22.5239	21.5525	23.7745	21.1223	23.472	23.5614	24.8967	25.7738
2014-02-03 17:45:44	22.5019	21.5087	23.8183	21.1223	23.472	23.5833	24.8529	25.7738
2014-02-03 18:00:44	22.5019	21.5306	23.7964	21.1442	23.4939	23.5175	24.8967	25.7957
2014-02-03 18:15:44	22.5239	21.5525	23.8402	21.1442	23.472	23.5614	24.8967	25.8176
2014-02-03 18:30:44	22.5458	21.5525	23.8402	21.1442	23.4939	23.5833	24.8967	25.8395
2014-02-03 18:45:44	22.5239	21.5306	23.8402	21.1442	23.4939	23.5833	24.8967	25.8614
2014-02-03 19:00:44	22.5019	21.5306	23.8622	21.1442	23.4939	23.6053	24.8967	25.8614
2014-02-03 19:15:44	22.5019	21.5306	23.8622	21.1442	23.4939	23.6053	24.9187	25.8614
2014-02-03 19:30:44	22.5239	21.5525	23.8622	21.1442	23.4939	23.6053	24.9187	25.8833
2014-02-03 19:45:44	22.5019	21.5525	23.8622	21.1442	23.4939	23.6053	24.9187	25.8833
2014-02-03 20:00:44	22.5239	21.5525	23.8622	21.1442	23.4939	23.6272	24.9406	25.8833
2014-02-03 20:15:44	22.5239	21.5525	23.8622	21.1442	23.4939	23.6272	24.9406	25.8833
2014-02-03 20:30:44	22.5239	21.5525	23.8622	21.1442	23.4939	23.6272	24.9187	25.9052
2014-02-03 20:45:44	22.5458	21.5306	23.8841	21.1442	23.4939	23.6272	24.9187	25.9052
2014-02-03 21:00:44	22.5239	21.5525	23.8841	21.1442	23.4939	23.6491	24.9406	25.9052
2014-02-03 21:15:44	22.5239	21.5525	23.8841	21.1442	23.4939	23.6491	24.9187	25.9052
2014-02-03 21:30:44	22.5458	21.5306	23.8841	21.1442	23.4939	23.6491	24.9406	25.9052
2014-02-03 21:45:44	22.5677	21.5306	23.8841	21.1442	23.4939	23.6711	24.9406	25.9052
2014-02-03 22:00:44	22.5677	21.5306	23.8841	21.1442	23.4939	23.6491	24.9406	25.9052
2014-02-03 22:15:44	22.5677	21.5525	23.8841	21.1442	23.4939	23.6711	24.9406	25.9052
2014-02-03 22:30:44	22.5852	21.5525	23.8841	21.1442	23.472	23.6491	24.9406	25.9052
2014-02-03 22:45:44	22.5677	21.5525	23.8841	21.1442	23.4939	23.6711	24.9406	25.927
2014-02-03 23:00:44	22.5852	21.5525	23.906	21.1442	23.4939	23.6711	24.9406	25.927
2014-02-03 23:15:44	22.5852	21.5306	23.8841	21.1617	23.472	23.6711	24.9406	25.927
2014-02-03 23:30:44	22.6071	21.5525	23.8841	21.1442	23.4939	23.6886	24.9406	25.927
2014-02-03 23:45:44	22.5458	21.5306	23.906	21.1442	23.4939	23.6886	24.9406	25.927
2014-02-04 00:00:44	22.5852	21.5306	23.906	21.1442	23.4939	23.6886	24.9625	25.927
2014-02-04 00:15:44	22.629	21.5525	23.8841	21.1442	23.4939	23.6886	24.9625	25.927
2014-02-04 00:30:44	22.6071	21.5525	23.906	21.1442	23.4939	23.7105	24.9625	25.927
2014-02-04 00:45:44	22.629	21.5525	23.906	21.1442	23.4939	23.7105	24.9406	25.927
2014-02-04 01:00:44	22.6071	21.5525	23.906	21.1442	23.4939	23.7105	24.9406	25.927
2014-02-04 01:15:44	22.5852	21.5525	23.906	21.1442	23.4939	23.7105	24.9625	25.927
2014-02-04 01:30:44	22.629	21.5525	23.906	21.1442	23.472	23.7105	24.9406	25.9489
2014-02-04 01:45:44	22.629	21.5525	23.906	21.1617	23.4939	23.7105	24.9625	25.927
2014-02-04 02:00:44	22.629	21.5525	23.906	21.1442	23.472	23.7105	24.9625	25.927
2014-02-04 02:15:44	22.629	21.5525	23.906	21.1442	23.4939	23.7105	24.9625	25.927
2014-02-04 02:30:44	22.6071	21.5525	23.906	21.1442	23.4939	23.7325	24.9406	25.9489
2014-02-04 02:45:44	22.629	21.5525	23.906	21.1442	23.4939	23.7325	24.9625	25.927
2014-02-04 03:00:44	22.629	21.5525	23.906	21.1442	23.4939	23.7325	24.9625	25.9489
2014-02-04 03:15:44	22.6509	21.5525	23.906	21.1442	23.4939	23.7325	24.9625	25.9489
2014-02-04 03:30:44	22.629	21.5525	23.906	21.1442	23.4939	23.7325	24.9625	25.9489
2014-02-04 03:45:44	22.629	21.5525	23.906	21.1442	23.4939	23.7325	24.9625	25.9489
2014-02-04 04:00:44	22.6509	21.5525	23.906	21.1617	23.4939	23.7325	24.9625	25.9489
2014-02-04 04:15:44	22.6509	21.5525	23.906	21.1442	23.4939	23.7325	24.9625	25.9489
2014-02-04 04:30:44	22.6509	21.5525	23.9279	21.1617	23.4939	23.7325	24.9625	25.9664
2014-02-04 04:45:44	22.6509	21.5525	23.9279	21.1617	23.4939	23.7325	24.9625	25.9664
2014-02-04 05:00:44	22.6509	21.5525	23.9279	21.1442	23.4939	23.7544	24.9625	25.9489
2014-02-04 05:15:44	22.629	21.5525	23.906	21.1617	23.4939	23.7544	24.9625	25.9489
2014-02-04 05:30:44	22.6728	21.5525	23.906	21.1617	23.4939	23.7544	24.9625	25.9664
2014-02-04 05:45:44	22.6509	21.5525	23.9279	21.1617	23.4939	23.7544	24.9625	25.9664
2014-02-04 06:00:44	22.6728	21.5743	23.906	21.1617	23.4939	23.7544	24.9625	25.9664
2014-02-04 06:15:44	22.6728	21.5525	23.906	21.1442	23.4939	23.7544	24.9625	25.9664
2014-02-04 06:30:44	22.6728	21.5525	23.906	21.1617	23.4939	23.7544	24.9625	25.9664
2014-02-04 06:45:44	22.6728	21.5525	23.906	21.1442	23.4939	23.7763	24.9625	25.9664
2014-02-04 07:00:44	22.6728	21.5525	23.906	21.1442	23.4939	23.7763	24.9625	25.9489
2014-02-04 07:15:44	22.6728	21.5525	23.9279	21.1442	23.4939	23.7763	24.9625	25.9489
2014-02-04 07:30:44	22.6728	21.5525	23.906	21.1442	23.4939	23.7763	24.9625	25.9664
2014-02-04 07:45:44	22.6728	21.5743	23.9279	21.1442	23.4939	23.7763	24.9844	25.9489
2014-02-04 08:00:44	22.6728	21.5525	23.906	21.1442	23.4939	23.7763	24.9844	25.9664
2014-02-04 08:15:44	22.6509	21.5525	23.906	21.1617	23.472	23.7763	24.9625	25.9664
2014-02-04 08:30:44	22.6728	21.5525	23.906	21.1442	23.472	23.7544	24.9625	25.9489
2014-02-04 08:45:44	22.6728	21.5525	23.8841	21.1442	23.4501	23.7544	24.9406	25.927
2014-02-04 09:00:44	22.6509	21.5525	23.8622	21.1442	23.4501	23.7544	24.9406	25.927
2014-02-04 09:15:44	22.629	21.5306	23.8622	21.1442	23.4501	23.7544	24.9406	25.8833
2014-02-04 09:30:44	22.629	21.5306	23.8622	21.1442	23.4501	23.7105	24.9187	25.8833
2014-02-04 09:45:44	22.6071	21.5087	23.8622	21.1223	23.4501	23.7105	24.8748	25.8833
2014-02-04 10:00:44	22.6071	21.5087	23.8402	21.1223	23.4501	23.6886	24.7915	25.8395
2014-02-04 10:15:44	22.6071	21.5087	23.8183	21.1442	23.4282	23.6886	24.8529	25.8395
2014-02-04 10:30:44	22.5852	21.5087	23.8183	21.1223	23.4282	23.6711	24.8748	25.8176
2014-02-04 10:45:44	22.5458	21.4869	23.7964	21.1223	23.4282	23.6491	24.8748	25.7957
2014-02-04 11:00:44	22.5458	21.5087	23.7964	21.1223	23.4282	23.6491	24.8748	25.7957
2014-02-04 11:15:44	22.5019	21.4869	23.7745	21.1003	23.4062	23.6272	24.8529	25.7957
2014-02-04 11:30:44	22.48	21.4869	23.7306	21.0565	23.4282	23.6053	24.8529	25.7957
2014-02-04 11:45:44	22.4362	21.4869	23.7306	21.0784	23.4062	23.6053	24.831	25.7738
2014-02-04 12:00:44	22.48	21.465	23.7306	21.0784	23.3887	23.5614	24.831	25.7519
2014-02-04 12:15:44	22.4362	21.465	23.7087	21.0565	23.3887	23.5614	24.8134	25.7519
2014-02-04 12:30:44	22.4581	21.3819	23.7087	21.0565	23.3887	23.5614	24.7915	25.6469
2014-02-04 12:45:44	22.4581	21.465	23.7087	21.0784	23.3887	23.5395	24.7915	25.6863
2014-02-04 13:00:44	22.4362	21.4431	23.6868	21.0565	23.3668	23.5395	24.7915	25.7082
2014-02-04 13:15:44	25.35	24.5	23.6868	21.0346	23.3449	23.4737	24.7696	25.6863
2014-02-04 13:30:44	25.35	24.4825	27.1632	21.2494	23.3668	23.5175	24.7696	25.7082
2014-02-04 13:45:44	25.3281	24.4825	27.0974	24.4014	23.3449	23.4737	24.7258	25.6688
2014-02-04 14:00:44	25.3281	24.4606	27.0755	24.3794	29.0395	26.7807	24.7477	25.6688
2014-02-04 14:15:44	25.3062	24.4606	27.058	24.3575	26.624	26.8202	27.983	27.3278
2014-02-04 14:30:44	25.2843	24.4388	27.058	24.3575	26.6459	26.8202	27.961	28.8993
2014-02-04 14:45:44	25.2843	24.4388	27.0141	24.3356	26.6459	26.8202	27.983	28.8555
2014-02-04 15:00:44	25.2624	24.4169	27.036	24.3575	26.602	26.7982	27.961	28.8774
2014-02-04 15:15:44	25.2624	24.395	27.0141	24.3356	26.624	26.7982	27.961	28.8337
2014-02-04 15:30:44	25.2624	24.4169	27.0141	24.3356	26.602	26.7588	27.9391	28.8118
2014-02-04 15:45:44	25.2624	24.395	26.9922	24.3137	26.602	26.7807	27.8558	28.7899
2014-02-04 16:00:44	25.2624	24.395	26.9264	24.2918	26.602	26.7588	27.8997	28.7899
2014-02-04 16:15:44	25.1967	24.3732	26.9484	24.2918	26.5801	26.7588	27.8997	28.768
2014-02-04 16:30:44	25.2405	24.395	26.9484	24.2918	26.602	26.7368	27.8777	28.768
2014-02-04 16:45:44	25.2186	24.3732	26.9484	24.2918	26.602	26.7588	27.8777	28.7505
2014-02-04 17:00:44	25.2405	24.395	26.9264	24.2918	26.602	26.7368	27.8777	28.768
2014-02-04 17:15:44	25.2186	24.3732	26.9045	24.2918	26.602	26.7368	27.8777	28.7505
2014-02-04 17:30:44	25.2186	24.3732	26.9264	24.2698	26.5801	26.7368	27.8777	28.7505
2014-02-04 17:45:44	25.2405	24.3732	26.9264	24.2918	26.5801	26.7368	27.8777	28.768
2014-02-04 18:00:44	25.2186	24.3732	26.9484	24.2918	26.602	26.7368	27.8558	28.7899
2014-02-04 18:15:44	25.2186	24.395	26.9484	24.2918	26.5801	26.7588	27.8997	28.8118
2014-02-04 18:30:44	25.2405	24.3732	26.9484	24.2918	26.602	26.7368	27.8777	28.8118
2014-02-04 18:45:44	25.1529	24.395	26.9484	24.2698	26.602	26.7368	27.8997	28.8118
2014-02-04 19:00:44	25.1529	24.395	26.9484	24.2698	26.602	26.7588	27.8997	28.8337
2014-02-04 19:15:44	25.1748	24.395	26.9484	24.2918	26.602	26.7588	27.8997	28.8337
2014-02-04 19:30:44	25.1748	24.395	26.9703	24.2698	26.602	26.7588	27.8997	28.8337
2014-02-04 19:45:44	25.1748	24.395	26.9703	24.2918	26.5801	26.7588	27.8997	28.8337
2014-02-04 20:00:44	25.1748	24.395	26.9703	24.2918	26.602	26.7807	27.8997	28.8337
2014-02-04 20:15:44	25.1748	24.395	26.9484	24.2698	26.602	26.7588	27.8997	28.8555
2014-02-04 20:30:44	25.1748	24.395	26.9703	24.2918	26.5801	26.7807	27.8997	28.8555
2014-02-04 20:45:44	25.1748	24.395	26.9703	24.2918	26.5801	26.7982	27.8997	28.8337
2014-02-04 21:00:44	25.1748	24.395	26.9703	24.2698	26.602	26.7982	27.9172	28.8555
2014-02-04 21:15:44	25.1748	24.395	26.9922	24.2698	26.602	26.7982	27.9172	28.8555
2014-02-04 21:30:44	25.1967	24.395	26.9703	24.2698	26.5801	26.7982	27.8997	28.8555
2014-02-04 21:45:44	25.1967	24.395	26.9703	24.2918	26.5801	26.7588	27.8997	28.8555
2014-02-04 22:00:44	25.1748	24.395	26.9703	24.2918	26.602	26.7982	27.8997	28.8555
2014-02-04 22:15:44	25.1967	24.395	26.9703	24.2918	26.5801	26.8202	27.8997	28.8555
2014-02-04 22:30:44	25.1967	24.395	26.9703	24.2698	26.5801	26.7982	27.8997	28.8555
2014-02-04 22:45:44	25.1967	24.395	26.9703	24.2918	26.602	26.8202	27.8997	28.8555
2014-02-04 23:00:44	25.1967	24.395	26.9703	24.2698	26.5801	26.8202	27.8997	28.8555
2014-02-04 23:15:44	25.1967	24.395	26.9703	24.2698	26.602	26.8202	27.9172	28.8555
2014-02-04 23:30:44	25.1967	24.395	26.9703	24.2698	26.5801	26.8202	27.8997	28.8555
2014-02-04 23:45:44	25.1967	24.395	26.9703	24.2918	26.5801	26.8202	27.9172	28.8555
2014-02-05 00:00:44	25.1967	24.395	26.9703	24.2918	26.5801	26.8202	27.8997	28.8555
2014-02-05 00:15:44	25.1967	24.395	26.9703	24.2698	26.5801	26.8202	27.8997	28.8555
2014-02-05 00:30:44	25.1967	24.395	26.9703	24.2698	26.5801	26.8202	27.9172	28.8555
2014-02-05 00:45:44	25.1967	24.395	26.9922	24.2698	26.5801	26.8202	27.9172	28.8555
2014-02-05 01:00:44	25.1967	24.395	26.9922	24.2918	26.5801	26.8202	27.8777	28.8555
2014-02-05 01:15:44	25.1967	24.395	26.9703	24.2698	26.5801	26.8202	27.9172	28.8555
2014-02-05 01:30:44	25.1967	24.395	26.9703	24.2698	26.5801	26.8202	27.8997	28.8555
2014-02-05 01:45:44	25.1967	24.395	26.9922	24.2918	26.5801	26.8202	27.9172	28.8555
2014-02-05 02:00:44	25.1967	24.395	26.9922	24.2698	26.5801	26.8421	27.9172	28.8774
2014-02-05 02:15:44	25.1967	24.395	26.9922	24.2918	26.5801	26.8421	27.9172	28.8774
2014-02-05 02:30:44	25.1967	24.395	26.9922	24.2918	26.5801	26.8421	27.9172	28.8774
2014-02-05 02:45:44	25.2186	24.395	26.9922	24.2918	26.5801	26.8421	27.9172	28.8774
2014-02-05 03:00:44	25.2186	24.395	26.9922	24.2918	26.5801	26.8421	27.9172	28.8774
2014-02-05 03:15:44	25.2186	24.395	26.9922	24.2698	26.5801	26.8421	27.9172	28.8774
2014-02-05 03:30:44	25.2186	24.395	26.9922	24.2918	26.5801	26.8421	27.9172	28.8774
2014-02-05 03:45:44	25.2186	24.395	26.9922	24.2698	26.5801	26.864	27.9172	28.8774
2014-02-05 04:00:44	25.2186	24.395	26.9922	24.2918	26.5801	26.864	27.9391	28.8774
2014-02-05 04:15:44	25.2186	24.395	27.0141	24.2698	26.602	26.864	27.9391	28.8993
2014-02-05 04:30:44	25.2186	24.395	26.9922	24.2698	26.5801	26.864	27.9391	28.8774
2014-02-05 04:45:44	25.2405	24.4169	26.9922	24.2698	26.602	26.886	27.9391	28.8993
2014-02-05 05:00:44	25.2405	24.4169	26.9922	24.2698	26.602	26.886	27.9391	28.8993
2014-02-05 05:15:44	25.2405	24.4169	26.9922	24.2698	26.602	26.886	27.9391	28.9212
2014-02-05 05:30:44	25.2405	24.4169	26.9922	24.2918	26.602	26.886	27.9391	28.8993
2014-02-05 05:45:44	25.2405	24.395	26.9922	24.2918	26.5801	26.886	27.9391	28.8993
2014-02-05 06:00:44	25.2405	24.4169	27.0141	24.2698	26.5801	26.886	27.961	28.8993
2014-02-05 06:15:44	25.2405	24.4169	26.9922	24.2698	26.5801	26.886	27.9391	28.9212
2014-02-05 06:30:44	25.2405	24.4169	26.9922	24.2918	26.602	26.9079	27.9391	28.8993
2014-02-05 06:45:44	25.2405	24.4169	27.0141	24.2698	26.5801	26.9079	27.9391	28.8993
2014-02-05 07:00:44	25.2624	24.4169	27.0141	24.2698	26.602	26.9079	27.9391	28.9212
2014-02-05 07:15:44	25.2624	24.4169	27.0141	24.2918	26.5801	26.9079	27.9391	28.8993
2014-02-05 07:30:44	25.2624	24.4169	27.0141	24.2698	26.5801	26.9079	27.9391	28.9212
2014-02-05 07:45:44	25.2624	24.4169	27.0141	24.2918	26.5801	26.9079	27.9391	28.9212
2014-02-05 08:00:44	25.2624	24.4169	27.0141	24.2918	26.602	26.9079	27.9391	28.9212
2014-02-05 08:15:44	25.2624	24.4169	27.0141	24.2698	26.602	26.9298	27.9391	28.9212
2014-02-05 08:30:44	25.2624	24.4169	26.9922	24.2918	26.602	26.9079	27.9391	28.9212
2014-02-05 08:45:44	25.2624	24.4169	26.9922	24.2698	26.5801	26.9298	27.9391	28.8993
2014-02-05 09:00:44	25.2186	24.4169	26.9703	24.2698	26.5582	26.9079	27.9172	28.8774
2014-02-05 09:15:44	25.2624	24.4169	26.9703	24.2698	26.5582	26.886	27.8777	28.8555
2014-02-05 09:30:44	25.2405	24.395	26.9703	24.2698	26.5363	26.886	27.8558	28.8555
2014-02-05 09:45:44	25.2186	24.395	26.9484	24.2698	26.5363	26.864	27.8558	28.8337
2014-02-05 10:00:44	25.2186	24.395	26.9484	24.2698	26.5582	26.886	27.8558	28.8118
2014-02-05 10:15:44	25.2186	24.395	26.9484	24.2698	26.5582	26.864	27.8339	28.768
2014-02-05 10:30:44	25.0915	24.3732	26.9264	24.2479	26.5363	26.8202	27.8339	28.768
2014-02-05 10:45:44	25.2186	24.3732	26.9045	24.2479	26.5363	26.8202	27.8339	28.768
2014-02-05 11:00:44	25.2405	24.3732	26.8826	24.2479	26.5144	26.7807	27.812	28.7286
2014-02-05 11:15:44	25.2186	24.3513	26.8826	24.2479	26.5144	26.7588	27.8339	28.7286
2014-02-05 11:30:44	25.2624	24.3294	26.8607	24.2304	26.5144	26.7588	27.812	28.7067
2014-02-05 11:45:44	25.2624	24.3513	26.8388	24.2085	26.4968	26.7149	27.7901	28.6629
2014-02-05 12:00:44	25.2405	24.3294	26.8388	24.2304	26.4968	26.7149	27.7901	28.6848
2014-02-05 12:15:44	25.3062	24.3294	26.7949	24.2085	26.4749	26.693	27.7681	28.6192
2014-02-05 12:30:44	25.35	24.3294	26.7774	24.1866	26.4749	26.6491	27.7681	28.6629
2014-02-05 12:45:44	25.2405	24.3294	26.7949	24.1866	26.4968	26.693	27.7462	28.6192
2014-02-05 13:00:44	25.1529	24.3076	26.7774	24.1866	26.4749	26.6711	27.7462	28.6411
2014-02-05 13:15:44	25.1748	24.3076	26.6897	24.1208	26.453	26.6272	27.7243	28.6411
2014-02-05 13:30:44	25.1529	24.2857	26.7336	24.0989	26.453	26.6272	27.7462	28.6192
2014-02-05 13:45:44	25.1967	24.2857	26.7116	24.1646	26.4311	26.6272	27.7024	28.5535
2014-02-05 14:00:44	25.1529	24.2638	26.6897	24.1427	26.4092	26.6053	27.7024	28.5973
2014-02-05 14:15:44	25.0915	24.2638	26.6678	24.1208	26.4311	26.6272	27.7024	28.5973
2014-02-05 14:30:44	25.1529	24.242	26.5363	24.055	26.4092	26.6053	27.7024	28.5754
2014-02-05 14:45:44	25.1529	24.2638	26.624	24.0989	26.3872	26.5833	27.6805	28.5754
2014-02-05 15:00:44	25.131	24.242	26.624	24.0331	26.4092	26.5833	27.6805	28.5535
2014-02-05 15:15:44	25.131	24.2201	26.4749	23.8841	26.3653	26.5614	27.6585	28.5535
2014-02-05 15:30:44	25.131	24.2201	26.5801	23.9893	26.3653	26.5395	27.6366	28.5535
2014-02-05 15:45:44	25.1134	24.2201	26.5582	23.9674	26.3872	26.5395	27.6366	28.5535
2014-02-05 16:00:44	25.1134	24.1983	26.5144	23.9674	26.3653	26.5	27.6366	28.5097
2014-02-05 16:15:44	25.1134	24.1983	26.3872	23.9674	26.3653	26.5	27.6366	28.4878
2014-02-05 16:30:44	25.0696	24.1808	26.5144	23.9674	26.3653	26.5175	27.6191	28.5097
2014-02-05 16:45:44	25.0696	24.1589	26.5144	23.9498	26.3434	26.5	27.6191	28.4878
2014-02-05 17:00:44	25.0696	24.1589	26.4968	23.9498	26.3434	26.5	27.6191	28.4878
2014-02-05 17:15:44	25.0696	24.1589	26.4968	23.9498	26.3434	26.4781	27.6191	28.4878
2014-02-05 17:30:44	25.0477	24.1152	26.4968	23.9498	26.3434	26.3465	27.6191	28.4878
2014-02-05 17:45:44	25.0477	24.137	26.4749	23.9498	26.3434	26.4781	27.6191	28.4878
2014-02-05 18:00:44	25.0696	24.1589	26.4968	23.9498	26.3653	26.4561	27.6191	28.4878
2014-02-05 18:15:44	25.0696	24.137	26.4968	23.9498	26.3653	26.4781	27.6191	28.4878
2014-02-05 18:30:44	25.0915	24.1589	26.5144	23.9498	26.3653	26.4781	27.6366	28.5097
2014-02-05 18:45:44	25.0915	24.1589	26.4968	23.9498	26.3653	26.4781	27.6366	28.5316
2014-02-05 19:00:44	25.0915	24.1589	26.5144	23.9279	26.3653	26.4781	27.6366	28.5316
2014-02-05 19:15:44	25.0915	24.1589	26.5144	23.9498	26.3653	26.4781	27.6366	28.5535
2014-02-05 19:30:44	25.0915	24.1589	26.5144	23.9498	26.3653	26.4781	27.6366	28.5535
2014-02-05 19:45:44	25.0915	24.1589	26.4968	23.9498	26.3653	26.5	27.6366	28.5535
2014-02-05 20:00:44	25.0915	24.1589	26.5144	23.9498	26.3653	26.5	27.6366	28.5535
2014-02-05 20:15:44	25.0915	24.1589	26.5144	23.9279	26.3653	26.5	27.6366	28.5535
2014-02-05 20:30:44	25.0915	24.137	26.5144	23.9498	26.3653	26.5	27.6366	28.5754
2014-02-05 20:45:44	25.0915	24.137	26.5363	23.9279	26.3653	26.5175	27.6366	28.5754
2014-02-05 21:00:44	25.0915	24.137	26.5363	23.9279	26.3653	26.5175	27.6366	28.5754
2014-02-05 21:15:44	25.0915	24.137	26.5144	23.9279	26.3653	26.5175	27.6366	28.5754
2014-02-05 21:30:44	25.1134	24.137	26.5144	23.9279	26.3653	26.5175	27.6366	28.5754
2014-02-05 21:45:44	25.0915	24.137	26.5363	23.9498	26.3434	26.5175	27.6585	28.5754
2014-02-05 22:00:44	25.1134	24.137	26.5363	23.9279	26.3653	26.5175	27.6366	28.5754
2014-02-05 22:15:44	25.1134	24.137	26.5363	23.9279	26.3434	26.5395	27.6366	28.5754
2014-02-05 22:30:44	25.1134	24.137	26.5363	23.9279	26.3653	26.5395	27.6366	28.5754
2014-02-05 22:45:44	25.1134	24.137	26.5363	23.9279	26.3434	26.5395	27.6191	28.5754
2014-02-05 23:00:44	25.1134	24.137	26.5363	23.9279	26.3434	26.5395	27.6366	28.5754
2014-02-05 23:15:44	25.1134	24.137	26.5144	23.9279	26.3434	26.5395	27.6366	28.5754
2014-02-05 23:30:44	25.1134	24.137	26.5144	23.9279	26.3434	26.5395	27.6366	28.5754
2014-02-05 23:45:44	25.1134	24.137	26.5363	23.9498	26.3434	26.5395	27.6366	28.5754
2014-02-06 00:00:44	25.1134	24.137	26.5363	23.9279	26.3434	26.5395	27.6366	28.5754
2014-02-06 00:15:44	25.1134	24.137	26.5363	23.9279	26.3434	26.5395	27.6366	28.5535
2014-02-06 00:30:44	25.1134	24.137	26.5144	23.9279	26.3434	26.5395	27.6366	28.5535
2014-02-06 00:45:44	25.1134	24.137	26.5144	23.9279	26.3434	26.5395	27.6366	28.5754
2014-02-06 01:00:44	25.1134	24.137	26.5144	23.9498	26.3434	26.5395	27.6366	28.5535
2014-02-06 01:15:44	25.1134	24.1152	26.5144	23.9279	26.3434	26.5395	27.6191	28.5535
2014-02-06 01:30:44	25.1134	24.137	26.5144	23.9279	26.3434	26.5175	27.6366	28.5535
2014-02-06 01:45:44	25.1134	24.1152	26.5144	23.9279	26.3434	26.5395	27.6366	28.5535
2014-02-06 02:00:44	25.1134	24.1152	26.5144	23.9279	26.3434	26.5395	27.6366	28.5535
2014-02-06 02:15:44	25.1134	24.137	26.4749	23.9279	26.3434	26.5175	27.6366	28.5754
2014-02-06 02:30:44	25.1134	24.137	26.5144	23.9279	26.3434	26.5395	27.6366	28.5535
2014-02-06 02:45:44	25.1134	24.137	26.5144	23.9279	26.3653	26.5395	27.6366	28.5754
2014-02-06 03:00:44	25.1134	24.137	26.5144	23.9279	26.3434	26.5395	27.6366	28.5535
2014-02-06 03:15:44	25.1134	24.137	26.5144	23.9279	26.3434	26.5395	27.6366	28.5535
2014-02-06 03:30:44	25.0915	24.137	26.5144	23.9279	26.3434	26.5395	27.6366	28.5754
2014-02-06 03:45:44	25.1134	24.137	26.5144	23.9279	26.3434	26.5395	27.6191	28.5535
2014-02-06 04:00:44	25.1134	24.137	26.5144	23.9279	26.3434	26.5175	27.6366	28.5754
2014-02-06 04:15:44	25.0915	24.137	26.5144	23.9279	26.3434	26.5395	27.6366	28.5754
2014-02-06 04:30:44	25.0915	24.1152	26.4968	23.9279	26.3434	26.5395	27.6366	28.5535
2014-02-06 04:45:44	25.0915	24.137	26.5363	23.9279	26.3434	26.5395	27.6366	28.5535
2014-02-06 05:00:44	25.0915	24.1152	26.5801	23.9893	26.3653	26.5614	27.6585	28.5754
2014-02-06 05:15:44	25.1529	24.1808	26.624	24.0331	26.4092	26.5833	27.7024	28.6411
2014-02-06 05:30:44	25.131	24.1983	26.624	24.0331	26.453	26.6491	27.6805	28.6192
2014-02-06 05:45:44	25.1529	24.2201	26.6459	24.055	26.4311	26.6272	27.7243	28.6629
2014-02-06 06:00:44	25.1529	24.242	26.6459	24.055	26.4749	26.6491	27.7462	28.6848
2014-02-06 06:15:44	25.1967	24.242	26.624	24.0331	26.4749	26.6272	27.7462	28.6629
2014-02-06 06:30:44	25.1967	24.242	26.624	24.0331	26.4749	26.6272	27.7462	28.6629
2014-02-06 06:45:44	25.1967	24.242	26.624	24.0331	26.4749	26.6491	27.7462	28.6848
2014-02-06 07:00:44	25.1748	24.242	26.602	24.0331	26.4749	26.6272	27.7462	28.6848
2014-02-06 07:15:44	25.1529	24.242	26.602	24.0112	26.4311	26.6272	27.7243	28.6848
2014-02-06 07:30:44	25.1748	24.2201	26.602	24.0112	26.453	26.6272	27.7243	28.6629
2014-02-06 07:45:44	25.1529	24.2201	26.602	24.0112	26.4311	26.6272	27.7243	28.6629
2014-02-06 08:00:44	25.1748	24.2201	26.5801	24.0112	26.3872	26.5833	27.7243	28.6629
2014-02-06 08:15:44	25.1134	24.242	26.6678	24.077	26.4749	26.6491	27.7462	28.6629
2014-02-06 08:30:44	25.2405	24.3076	26.7555	24.1866	26.5144	26.7149	27.8339	28.7505
2014-02-06 08:45:44	25.3062	24.3732	26.8169	24.2085	26.602	26.7807	27.8997	28.8555
2014-02-06 09:00:44	25.372	24.395	26.8826	24.2698	26.6678	26.8202	27.961	28.8993
2014-02-06 09:15:44	25.372	24.4169	26.8826	24.2698	26.7336	26.9079	27.983	28.965
2014-02-06 09:30:44	25.372	24.395	26.9264	24.2918	26.7116	26.886	27.961	28.9431
2014-02-06 09:45:44	25.4114	24.4388	26.9922	24.3794	26.7336	26.9298	28.0487	29.0088
2014-02-06 10:00:44	25.4771	24.5	27.058	24.4452	26.8169	26.9956	28.1978	29.1357
2014-02-06 10:15:44	25.6086	24.5875	27.207	24.6162	26.9484	27.1009	28.2416	29.1357
2014-02-06 10:30:44	25.7356	24.6312	27.2728	24.7258	27.036	27.2325	28.2635	29.3721
2014-02-06 10:45:44	25.8233	24.6749	27.3561	24.7915	27.0755	27.3421	28.3074	29.3721
2014-02-06 11:00:44	25.8671	24.7405	27.4218	24.8748	27.1851	27.4254	28.3512	29.4377
2014-02-06 11:15:44	25.9328	24.7799	27.4437	24.9406	27.2509	27.4693	28.3731	29.5034
2014-02-06 11:30:44	25.9547	24.8017	27.4876	24.9625	27.2289	27.4693	28.417	29.5034
2014-02-06 11:45:44	25.9722	24.7799	27.5314	24.8529	27.2509	27.4474	28.3731	29.5034
2014-02-06 12:00:44	25.9942	24.8236	27.5533	24.9625	27.2728	27.4693	28.395	29.5253
2014-02-06 12:15:44	25.9109	24.7624	27.5533	24.9187	27.2947	27.4693	28.4389	29.5472
2014-02-06 12:30:44	25.9547	24.8236	27.5753	24.8529	27.2509	27.4474	28.4608	29.5034
2014-02-06 12:45:44	25.9942	24.8017	27.5753	24.831	27.207	27.4035	28.4608	29.4815
2014-02-06 13:00:44	25.9547	24.8236	27.6191	24.8529	27.1632	27.4254	28.395	29.4596
2014-02-06 13:15:44	25.9942	24.8455	27.6191	24.9187	27.2289	27.4693	28.4608	29.5034
2014-02-06 13:30:44	25.9722	24.8455	27.5753	24.8529	27.1413	27.4254	28.395	29.4596
2014-02-06 13:45:44	25.9328	24.8455	27.5314	24.8134	27.0755	27.4035	28.4389	29.4596
2014-02-06 14:00:44	25.9547	24.8455	27.5533	24.8134	27.1193	27.3816	28.395	29.3721
2014-02-06 14:15:44	25.9328	24.8455	27.5095	24.8134	27.0755	27.3421	28.3731	29.3283
2014-02-06 14:30:44	25.889	24.8017	27.5533	24.7915	27.0755	27.3421	28.3512	29.3283
2014-02-06 14:45:44	25.889	24.7799	27.5314	24.7696	26.9922	27.2544	28.2854	29.3108
2014-02-06 15:00:44	25.8233	24.7624	27.5095	24.7696	27.058	27.2982	28.3293	29.267
2014-02-06 15:15:44	25.889	24.7624	27.4876	24.7477	27.036	27.2325	28.2635	29.267
2014-02-06 15:30:44	25.8452	24.7187	27.4657	24.7038	27.036	27.2325	28.2635	29.267
2014-02-06 15:45:44	25.7795	24.6968	27.4437	24.7038	27.058	27.2325	28.2854	29.2232
2014-02-06 16:00:44	25.8233	24.6968	27.4218	24.6819	27.0755	27.2544	28.2854	29.2451
2014-02-06 16:15:44	25.8233	24.6968	27.4218	24.6819	27.036	27.2105	28.2416	29.2232
2014-02-06 16:30:44	25.8014	24.6968	27.3999	24.6819	27.036	27.1886	28.2635	29.2014
2014-02-06 16:45:44	25.8014	24.6749	27.378	24.66	27.058	27.1886	28.2416	29.2451
2014-02-06 17:00:44	25.8014	24.6749	27.3999	24.66	27.036	27.1886	28.2635	29.2014
2014-02-06 17:15:44	25.8014	24.6749	27.378	24.66	27.036	27.1667	28.2416	29.2014
2014-02-06 17:30:44	25.7795	24.6749	27.3561	24.6381	27.036	27.1667	28.2416	29.2014
2014-02-06 17:45:44	25.7795	24.6749	27.3561	24.6381	27.036	27.1667	28.2635	29.2014
2014-02-06 18:00:44	25.7795	24.6749	27.3561	24.6381	27.036	27.1447	28.2416	29.1795
2014-02-06 18:15:44	25.7575	24.6312	27.3385	24.6162	27.036	27.1447	28.2197	29.1795
2014-02-06 18:30:44	25.7575	24.5219	27.3561	24.6162	27.0141	27.1228	28.2416	29.1795
2014-02-06 18:45:44	25.7575	24.6531	27.3561	24.6162	27.0141	27.1228	28.2197	29.1795
2014-02-06 19:00:44	25.7575	24.6531	27.3385	24.6162	27.0141	27.1009	28.2197	29.2014
2014-02-06 19:15:44	25.7795	24.6531	27.3385	24.6162	27.0141	27.1447	28.2197	29.2014
2014-02-06 19:30:44	25.7575	24.6531	27.3385	24.6162	27.0141	27.1228	28.2197	29.1795
2014-02-06 19:45:44	25.7575	24.6531	27.3385	24.6162	27.0141	27.1228	28.1978	29.1795
2014-02-06 20:00:44	25.7575	24.6531	27.3385	24.5943	26.9922	27.1228	28.2197	29.1795
2014-02-06 20:15:44	25.7575	24.6531	27.3385	24.5943	27.0141	27.1228	28.2197	29.1795
2014-02-06 20:30:44	25.7575	24.6531	27.3385	24.5943	27.0141	27.1228	28.1978	29.1795
2014-02-06 20:45:44	25.7575	24.6531	27.3385	24.5943	27.0141	27.1228	28.1978	29.2014
2014-02-06 21:00:44	25.7575	24.6312	27.3385	24.5943	27.0141	27.1228	28.1978	29.1795
2014-02-06 21:15:44	25.7575	24.6531	27.3385	24.5943	27.0141	27.1228	28.1978	29.1795
2014-02-06 21:30:44	25.7575	24.6531	27.3385	24.5943	27.0141	27.1228	28.1978	29.1795
2014-02-06 21:45:44	25.7575	24.6312	27.3166	24.5943	26.9922	27.1228	28.1978	29.1795
2014-02-06 22:00:44	25.7575	24.6312	27.3166	24.5723	26.9922	27.1228	28.1978	29.1795
2014-02-06 22:15:44	25.7575	24.6312	27.3385	24.5943	27.0141	27.1009	28.1978	29.2014
2014-02-06 22:30:44	25.7575	24.6312	27.3166	24.5723	27.0141	27.1228	28.1978	29.1795
2014-02-06 22:45:44	25.7575	24.6312	27.3166	24.5723	26.9922	27.1009	28.1978	29.1795
2014-02-06 23:00:44	25.7575	24.6312	27.3166	24.5723	26.9922	27.1009	28.1978	29.1576
2014-02-06 23:15:44	25.7575	24.6312	27.3166	24.5723	26.9922	27.1009	28.1802	29.1795
2014-02-06 23:30:44	25.7575	24.6312	27.3166	24.5723	26.9922	27.1009	28.1978	29.1795
2014-02-06 23:45:44	25.7575	24.6312	27.3166	24.5504	26.9922	27.1009	28.1978	29.1795
2014-02-07 00:00:44	25.7575	24.6312	27.3166	24.5723	26.9922	27.1009	28.1978	29.1795
2014-02-07 00:15:44	25.7575	24.6312	27.3166	24.5504	26.9922	27.1228	28.1978	29.1795
2014-02-07 00:30:44	25.7575	24.6312	27.3166	24.5504	26.9922	27.1009	28.1978	29.2014
2014-02-07 00:45:44	25.7575	24.6312	27.3166	24.5504	26.9703	27.1009	28.1978	29.2014
2014-02-07 01:00:44	25.7795	24.6531	27.3385	24.5723	26.9922	27.1228	28.2197	29.2014
2014-02-07 01:15:44	25.7795	24.6312	27.3166	24.5723	26.9922	27.1009	28.2197	29.2014
2014-02-07 01:30:44	25.7575	24.6312	27.3166	24.5723	26.9922	27.1228	28.1978	29.2014
2014-02-07 01:45:44	25.7795	24.6312	27.3166	24.5723	26.9922	27.1228	28.1978	29.1795
2014-02-07 02:00:44	25.7575	24.6312	27.3166	24.5723	26.9703	27.1009	28.1978	29.2014
2014-02-07 02:15:44	25.7795	24.6312	27.3166	24.5504	26.9264	27.1228	28.1978	29.2014
2014-02-07 02:30:44	25.7575	24.6312	27.3166	24.5504	26.9703	27.1009	28.1978	29.2014
2014-02-07 02:45:44	25.7575	24.6312	27.3166	24.5723	26.9484	27.1009	28.1978	29.1795
2014-02-07 03:00:44	25.7795	24.6312	27.3166	24.5723	26.9703	27.1009	28.2197	29.2014
2014-02-07 03:15:44	25.7795	24.6531	27.3166	24.5723	26.9703	27.1228	28.1978	29.2014
2014-02-07 03:30:44	25.7795	24.6531	27.3166	24.5504	26.9922	27.1009	28.1978	29.2014
2014-02-07 03:45:44	25.7795	24.6312	27.3166	24.5504	26.9484	27.1009	28.1978	29.1795
2014-02-07 04:00:44	25.7795	24.6312	27.3166	24.5723	26.9703	27.1009	28.2197	29.2014
2014-02-07 04:15:44	25.7795	24.6531	27.3166	24.5504	26.9922	27.1228	28.2197	29.2014
2014-02-07 04:30:44	25.7795	24.6312	27.3166	24.5504	26.9703	27.1228	28.2197	29.2014
2014-02-07 04:45:44	25.7795	24.6312	27.3385	24.5504	26.9703	27.1228	28.1978	29.2014
2014-02-07 05:00:44	25.8014	24.6531	27.3166	24.5504	26.9703	27.1228	28.1978	29.2014
2014-02-07 05:15:44	25.7795	24.6312	27.3385	24.5504	26.9922	27.1228	28.1978	29.1795
2014-02-07 05:30:44	25.8014	24.6312	27.3166	24.5723	26.9922	27.1009	28.1978	29.2014
2014-02-07 05:45:44	25.7795	24.6312	27.3166	24.5723	26.9703	27.1009	28.1978	29.2014
2014-02-07 06:00:44	25.7795	24.6312	27.3166	24.5504	26.9922	27.1228	28.1978	29.2014
2014-02-07 06:15:44	25.7795	24.6312	27.3166	24.5504	26.9703	27.1009	28.1978	29.2014
2014-02-07 06:30:44	25.7795	24.6312	27.2947	24.5504	26.9703	27.1009	28.1802	29.2232
2014-02-07 06:45:44	25.7795	24.6312	27.3166	24.5329	26.9703	27.1009	28.1978	29.1795
2014-02-07 07:00:44	25.7795	24.6531	27.2947	24.5504	26.9703	27.1009	28.1978	29.1795
2014-02-07 07:15:44	25.7795	24.6312	27.2947	24.5504	26.9703	27.1009	28.1978	29.1795
2014-02-07 07:30:44	25.7795	24.6312	27.3166	24.5504	26.9703	27.1009	28.1978	29.1795
2014-02-07 07:45:44	25.7575	24.6312	27.2947	24.5329	26.9703	27.1009	28.1978	29.2014
2014-02-07 08:00:44	25.7795	24.6312	27.2947	24.5329	26.9703	27.1009	28.1978	29.2014
2014-02-07 08:15:44	25.7795	24.6312	27.2728	24.511	26.9703	27.1009	28.1802	29.1795
2014-02-07 08:30:44	25.7795	24.6312	27.2728	24.511	26.9484	27.0789	28.1978	29.1795
2014-02-07 08:45:44	25.7795	24.6312	27.2728	24.511	26.9484	27.0789	28.1802	29.1576
2014-02-07 09:00:44	25.7575	24.6093	27.2509	24.511	26.8826	27.0614	28.1583	29.1357
2014-02-07 09:15:44	25.7575	24.6093	27.2509	24.489	26.8607	27.0175	28.0925	29.0919
2014-02-07 09:30:44	25.7575	24.6093	27.2289	24.3575	26.8826	27.0175	28.0925	29.0919
2014-02-07 09:45:44	25.6305	24.6093	27.2289	24.489	26.8607	26.9956	28.0925	29.0919
2014-02-07 10:00:44	25.6918	24.5875	27.1851	24.4671	26.8169	26.9298	28.0268	29.0088
2014-02-07 10:15:44	25.7356	24.5875	27.1632	24.4452	26.8388	26.9298	28.0049	29.0088
2014-02-07 10:30:44	25.6918	24.5437	27.1632	24.4233	26.7949	26.9518	27.983	28.965
2014-02-07 10:45:44	25.6524	24.5437	27.1413	24.4233	26.7949	26.9079	27.961	28.9212
2014-02-07 11:00:44	25.6086	24.5	27.1193	24.4014	26.7949	26.886	28.0268	28.9869
2014-02-07 11:15:44	25.5867	24.4825	27.0974	24.4014	26.7949	26.886	28.0049	28.9431
2014-02-07 11:30:44	25.6743	24.5219	27.0755	24.4014	26.7949	26.886	27.983	28.965
2014-02-07 11:45:44	25.5867	24.4825	27.0755	24.3794	26.7774	26.886	28.0049	28.965
2014-02-07 12:00:44	25.5867	24.5	27.058	24.3794	26.7555	26.8421	27.983	28.9431
2014-02-07 12:15:44	25.5867	24.4825	27.058	24.3575	26.7555	26.8202	27.961	28.9431
2014-02-07 12:30:44	25.5648	24.4825	27.036	24.3575	26.7555	26.8421	27.961	28.9212
2014-02-07 12:45:44	25.5867	24.4825	27.0141	24.3575	26.7336	26.8202	27.983	28.9212
2014-02-07 13:00:44	25.5648	24.4825	27.0141	24.3575	26.7336	26.8421	27.983	28.9212
2014-02-07 13:15:44	25.5648	24.4825	27.036	24.3575	26.7336	26.8202	27.961	28.8993
2014-02-07 13:30:44	25.5867	24.5	27.036	24.3575	26.7336	26.8202	27.961	28.8774
2014-02-07 13:45:44	25.5867	24.5	27.036	24.3794	26.7555	26.864	27.983	28.9212
2014-02-07 14:00:44	25.6305	24.5219	27.0755	24.4014	26.7949	26.886	28.0049	28.965
2014-02-07 14:15:44	25.6524	24.5437	27.0755	24.4233	26.7949	26.886	28.0049	28.9869
2014-02-07 14:30:44	25.6918	24.6093	27.1413	24.4452	26.8607	26.9518	28.0925	29.0482
2014-02-07 14:45:44	25.7795	24.6531	27.2289	24.5329	26.9045	26.9956	28.1583	29.1138
2014-02-07 15:00:44	25.8452	24.6968	27.3385	24.6381	27.0141	27.0614	28.2197	29.2014
2014-02-07 15:15:44	25.9328	24.7799	27.4218	24.7258	27.1413	27.1886	28.3074	29.3108
2014-02-07 15:30:44	25.9722	24.8017	27.4876	24.8134	27.1193	27.2325	28.3074	29.3502
2014-02-07 15:45:44	26.0161	24.8236	27.5095	24.831	27.2509	27.2982	28.3512	29.3721
2014-02-07 16:00:44	26.038	24.8455	27.5095	24.8134	27.2289	27.3202	28.3731	29.4159
2014-02-07 16:15:44	25.9942	24.7799	27.5095	24.7696	27.2289	27.3202	28.3074	29.3502
2014-02-07 16:30:44	26.0161	24.8236	27.4657	24.7915	27.2289	27.3202	28.3512	29.3502
2014-02-07 16:45:44	26.0161	24.8455	27.5314	24.7696	27.1851	27.3202	28.3512	29.3721
2014-02-07 17:00:44	26.038	24.8673	27.5972	24.8134	27.2289	27.3596	28.395	29.4159
2014-02-07 17:15:44	26.0818	24.8673	27.6191	24.831	27.2509	27.4035	28.417	29.4377
2014-02-07 17:30:44	26.0818	24.9111	27.6585	24.8748	27.2947	27.4474	28.4608	29.4815
2014-02-07 17:45:44	26.1037	24.8892	27.6366	24.8529	27.2728	27.4912	28.4608	29.5253
2014-02-07 18:00:44	26.1037	24.8892	27.6585	24.8529	27.2509	27.4693	28.4608	29.4815
2014-02-07 18:15:44	26.1037	24.9329	27.7024	24.8748	27.2947	27.4912	28.4608	29.5034
2014-02-07 18:30:44	26.1037	24.9111	27.6585	24.8529	27.2947	27.4912	28.4389	29.4815
2014-02-07 18:45:44	26.1037	24.8892	27.6585	24.8529	27.2289	27.4474	28.417	29.4596
2014-02-07 19:00:44	26.0818	24.8892	27.6585	24.7915	27.2289	27.4474	28.417	29.4815
2014-02-07 19:15:44	26.0599	24.8673	27.6366	24.831	27.2289	27.4474	28.417	29.3502
2014-02-07 19:30:44	26.0818	24.8892	27.6191	24.8134	27.2289	27.4254	28.417	29.4377
2014-02-07 19:45:44	26.0818	24.8892	27.6366	24.8134	27.207	27.4035	28.395	29.4377
2014-02-07 20:00:44	26.0599	24.8673	27.6191	24.8134	27.2509	27.4254	28.395	29.4377
2014-02-07 20:15:44	26.0599	24.8673	27.6366	24.8134	27.2289	27.4254	28.395	29.4377
2014-02-07 20:30:44	26.0818	24.8892	27.6585	24.8529	27.1851	27.3816	28.395	29.4596
2014-02-07 20:45:44	26.0818	24.8892	27.6585	24.8748	27.2947	27.4254	28.4608	29.4815
2014-02-07 21:00:44	26.1037	24.9111	27.6585	24.831	27.2289	27.4035	28.417	29.4377
2014-02-07 21:15:44	26.0818	24.9111	27.6585	24.8529	27.2509	27.4035	28.395	29.4596
2014-02-07 21:30:44	26.0818	24.8892	27.6585	24.8529	27.2728	27.4035	28.4389	29.4815
2014-02-07 21:45:44	26.0818	24.8892	27.6366	24.8529	27.2289	27.4035	28.417	29.4596
2014-02-07 22:00:44	26.1037	24.8892	27.6191	24.831	27.2728	27.4254	28.3731	29.4377
2014-02-07 22:15:44	26.1037	24.9111	27.6191	24.831	27.2728	27.4474	28.395	29.4815
2014-02-07 22:30:44	26.1037	24.8892	27.6191	24.831	27.1632	27.3421	28.395	29.4596
2014-02-07 22:45:44	26.1037	24.8892	27.6191	24.8134	27.207	27.4035	28.395	29.4377
2014-02-07 23:00:44	26.1037	24.8892	27.6191	24.8134	27.2509	27.3816	28.395	29.4377
2014-02-07 23:15:44	26.0818	24.8892	27.6191	24.8134	27.2289	27.3816	28.395	29.4596
2014-02-07 23:30:44	26.1037	24.8892	27.6191	24.831	27.2289	27.3816	28.395	29.4377
2014-02-07 23:45:44	26.1037	24.8892	27.6191	24.8134	27.2289	27.3816	28.3731	29.4377
2014-02-08 00:00:44	26.1037	24.8892	27.6191	24.8134	27.2509	27.3816	28.417	29.4596
2014-02-08 00:15:44	26.0818	24.8892	27.6191	24.8134	27.2289	27.4035	28.395	29.394
2014-02-08 00:30:44	26.0818	24.8673	27.5972	24.8134	27.2289	27.3816	28.417	29.4596
2014-02-08 00:45:44	26.0818	24.8892	27.6191	24.8134	27.2289	27.3816	28.395	29.4159
2014-02-08 01:00:44	26.0818	24.8673	27.5972	24.8134	27.2509	27.3816	28.417	29.4596
2014-02-08 01:15:44	25.9547	24.8673	27.5972	24.7915	27.2289	27.3816	28.395	29.4596
2014-02-08 01:30:44	26.0818	24.8673	27.5753	24.7696	27.2289	27.3816	28.395	29.4377
2014-02-08 01:45:44	26.038	24.8455	27.5753	24.7915	27.1851	27.3421	28.3731	29.4159
2014-02-08 02:00:44	26.0818	24.8673	27.5533	24.7915	27.1851	27.3421	28.3731	29.4159
2014-02-08 02:15:44	26.0818	24.8455	27.5753	24.7915	27.1632	27.3421	28.3512	29.4377
2014-02-08 02:30:44	26.0818	24.8673	27.5753	24.7915	27.207	27.3596	28.3731	29.394
2014-02-08 02:45:44	26.0599	24.8455	27.5753	24.7696	27.1851	27.3421	28.3731	29.4159
2014-02-08 03:00:44	26.0818	24.8455	27.5753	24.7915	27.207	27.3596	28.3731	29.4159
2014-02-08 03:15:44	26.1037	24.8892	27.6191	24.8529	27.2509	27.3816	28.4389	29.4815
2014-02-08 03:30:44	26.1475	24.9329	27.6585	24.8748	27.2947	27.4254	28.4389	29.5034
2014-02-08 03:45:44	26.1694	24.9548	27.7024	24.8967	27.3166	27.4474	28.4783	29.5472
2014-02-08 04:00:44	26.2132	24.9985	27.7462	24.9406	27.3999	27.5132	28.5222	29.6085
2014-02-08 04:15:44	26.2352	24.9985	27.7462	24.9406	27.3999	27.5351	28.5222	29.6085
2014-02-08 04:30:44	26.1913	24.9767	27.7243	24.9187	27.3999	27.5351	28.5002	29.591
2014-02-08 04:45:44	26.1913	24.9548	27.7243	24.9187	27.378	27.5351	28.5002	29.591
2014-02-08 05:00:44	26.1913	24.9548	27.7243	24.8967	27.378	27.5351	28.5002	29.591
2014-02-08 05:15:44	26.1913	24.9548	27.7024	24.8967	27.3561	27.5132	28.5002	29.591
2014-02-08 05:30:44	26.1694	24.9329	27.7024	24.8967	27.378	27.5132	28.5002	29.5691
2014-02-08 05:45:44	26.1694	24.9329	27.7024	24.8748	27.378	27.5132	28.5002	29.5472
2014-02-08 06:00:44	26.1694	24.9329	27.7024	24.8748	27.3561	27.4912	28.4783	29.5472
2014-02-08 06:15:44	26.1913	24.9548	27.6805	24.8748	27.3561	27.4912	28.4783	29.5472
2014-02-08 06:30:44	26.1913	24.9548	27.7462	24.9187	27.3561	27.4912	28.4783	29.5691
2014-02-08 06:45:44	26.2746	25.0423	27.8339	25.0063	27.4657	27.6009	28.5879	29.6522
2014-02-08 07:00:44	26.2746	25.0423	27.812	24.9844	27.378	27.6404	28.566	29.6741
2014-02-08 07:15:44	26.2527	25.0204	27.812	24.9625	27.4876	27.6404	28.566	29.6522
2014-02-08 07:30:44	26.2527	24.9985	27.812	24.9625	27.4657	27.6404	28.566	29.6522
2014-02-08 07:45:44	26.2527	25.0204	27.812	24.9844	27.4657	27.6623	28.566	29.6522
2014-02-08 08:00:44	26.2746	25.0423	27.8339	24.9844	27.4876	27.6623	28.5879	29.6741
2014-02-08 08:15:44	26.2965	25.0598	27.812	25.0063	27.4876	27.6842	28.5879	29.6741
2014-02-08 08:30:44	26.2746	25.0423	27.8339	25.0063	27.4876	27.6842	28.5879	29.696
2014-02-08 08:45:44	26.2746	25.0423	27.812	24.9844	27.4876	27.6623	28.566	29.6741
2014-02-08 09:00:44	26.2965	25.0423	27.812	24.9844	27.4437	27.6623	28.566	29.6522
2014-02-08 09:15:44	26.2746	25.0423	27.812	25.0063	27.4437	27.6404	28.5879	29.6522
2014-02-08 09:30:44	26.3184	25.0816	27.8339	25.0502	27.4437	27.6842	28.6098	29.696
2014-02-08 09:45:44	26.2965	25.0423	27.8339	25.0283	27.4218	27.6623	28.5879	29.6741
2014-02-08 10:00:44	26.2965	25.0423	27.7901	24.9844	27.3999	27.6404	28.5441	29.6304
2014-02-08 10:15:44	26.2965	25.0204	27.7901	24.9844	27.3999	27.6228	28.5441	29.6304
2014-02-08 10:30:44	26.2965	25.0423	27.7462	24.9844	27.2509	27.5132	28.5002	29.591
2014-02-08 10:45:44	26.2965	25.0598	27.7681	24.9844	27.2728	27.5351	28.4608	29.5691
2014-02-08 11:00:44	26.2965	25.0204	27.812	25.0063	27.2728	27.5351	28.4783	29.6085
2014-02-08 11:15:44	26.2965	25.0598	27.7681	24.8529	27.207	27.5351	28.4608	29.591
2014-02-08 11:30:44	26.2527	24.9985	27.7462	24.9406	27.1851	27.557	28.4783	29.6085
2014-02-08 11:45:44	26.2132	24.9767	27.6585	24.8967	27.2289	27.4912	28.3731	29.4377
2014-02-08 12:00:44	26.2132	24.9548	27.6191	24.831	27.207	27.4474	28.3293	29.4596
2014-02-08 12:15:44	26.1913	24.9329	27.5972	24.831	26.8826	27.2544	28.3074	29.394
2014-02-08 12:30:44	26.1694	24.9111	27.5753	24.7696	27.036	27.2982	28.2197	29.2889
2014-02-08 12:45:44	26.1256	24.8892	27.4876	24.7696	26.9484	27.2544	28.2635	29.3108
2014-02-08 13:00:44	26.1256	24.8236	27.4657	24.7477	26.9045	27.1667	28.2197	29.3108
2014-02-08 13:15:44	26.0818	24.8455	27.5095	24.7477	27.036	27.2325	28.2197	29.267
2014-02-08 13:30:44	26.038	24.8236	27.4657	24.7038	26.9264	27.1228	28.1978	29.267
2014-02-08 13:45:44	26.038	24.8017	27.4437	24.7038	27.036	27.2325	28.1583	29.2014
2014-02-08 14:00:44	25.9942	24.7799	27.378	24.6819	26.9703	27.1228	28.0925	29.1795
2014-02-08 14:15:44	26.0161	24.7799	27.4218	24.6819	27.0141	27.1667	28.1364	29.2014
2014-02-08 14:30:44	25.9722	24.7799	27.4218	24.6819	26.8388	27.1009	28.1145	29.1357
2014-02-08 14:45:44	25.9722	24.7624	27.378	24.66	26.9922	27.1228	28.1583	29.1357
2014-02-08 15:00:44	25.9547	24.7405	27.3999	24.6819	26.8388	27.0614	28.1802	29.2014
2014-02-08 15:15:44	25.9547	24.7405	27.3999	24.6381	26.9703	27.1228	28.1364	29.1576
2014-02-08 15:30:44	25.9547	24.7624	27.378	24.66	26.9922	27.1447	28.1364	29.1576
2014-02-08 15:45:44	25.9547	24.7405	27.2509	24.6381	26.9264	27.1228	28.1583	29.1576
2014-02-08 16:00:44	25.9328	24.7187	27.3561	24.6162	26.9703	27.1009	28.1583	29.1576
2014-02-08 16:15:44	25.9328	24.7187	27.3561	24.6162	26.9264	27.1228	28.1364	29.1576
2014-02-08 16:30:44	25.889	24.6749	27.3561	24.6162	26.9703	27.1009	28.1364	29.1357
2014-02-08 16:45:44	25.9109	24.6968	27.3385	24.5943	26.9484	27.1009	28.0706	29.1138
2014-02-08 17:00:44	25.9109	24.6749	27.2947	24.5943	26.9484	27.1009	28.0925	29.1138
2014-02-08 17:15:44	25.8671	24.6312	27.3166	24.5723	26.9484	27.0789	28.0487	29.1138
2014-02-08 17:30:44	25.889	24.6749	27.3166	24.5504	26.9264	27.0789	28.0925	29.0919
2014-02-08 17:45:44	25.8671	24.6531	27.2728	24.5723	26.9045	27.0789	27.961	29.0919
2014-02-08 18:00:44	25.8671	24.6531	27.2728	24.5504	26.9045	27.0614	28.0706	29.0919
2014-02-08 18:15:44	25.8671	24.6312	27.2947	24.5504	26.9045	27.0395	28.0706	29.0919
2014-02-08 18:30:44	25.8671	24.6531	27.2728	24.5504	26.9045	27.0614	28.0706	29.0919
2014-02-08 18:45:44	25.8671	24.6312	27.2509	24.5329	26.9045	27.0395	28.0706	29.0919
2014-02-08 19:00:44	25.8671	24.6312	27.2509	24.5329	26.8826	27.0395	28.0706	29.07
2014-02-08 19:15:44	25.8671	24.6312	27.2509	24.5329	26.9045	27.0395	28.0706	29.07
2014-02-08 19:30:44	25.8452	24.6312	27.2289	24.511	26.9045	27.0395	28.0487	29.07
2014-02-08 19:45:44	25.8452	24.6312	27.2289	24.511	26.9045	27.0395	28.0268	29.0482
2014-02-08 20:00:44	25.8452	24.6312	27.207	24.511	26.9045	27.0395	28.0268	29.0482
2014-02-08 20:15:44	25.8452	24.6093	27.207	24.489	26.9045	27.0395	28.0268	29.0482
2014-02-08 20:30:44	25.8452	24.6093	27.1632	24.489	26.8826	27.0175	28.0268	29.0482
2014-02-08 20:45:44	25.8233	24.6093	27.1851	24.4671	26.8826	27.0175	28.0049	29.0482
2014-02-08 21:00:44	25.8233	24.6093	27.1851	24.3794	26.8826	27.0175	28.0268	29.0482
2014-02-08 21:15:44	25.8233	24.6093	27.1851	24.489	26.8826	27.0175	28.0268	29.0482
2014-02-08 21:30:44	25.8233	24.6093	27.1851	24.489	26.8607	27.0175	28.0049	29.0306
2014-02-08 21:45:44	25.8233	24.6093	27.1632	24.489	26.8607	27.0175	28.0268	29.0306
2014-02-08 22:00:44	25.8233	24.6093	27.1851	24.4671	26.8607	27.0175	28.0049	29.0088
2014-02-08 22:15:44	25.8014	24.5875	27.1632	24.4671	26.8607	26.9956	28.0268	29.0088
2014-02-08 22:30:44	25.8014	24.5875	27.1632	24.4671	26.8607	27.0175	28.0268	29.0306
2014-02-08 22:45:44	25.8014	24.5875	27.1632	24.4671	26.8607	26.9956	28.0268	29.0306
2014-02-08 23:00:44	25.8014	24.5875	27.1632	24.4671	26.8388	26.9956	28.0268	29.0306
2014-02-08 23:15:44	25.8014	24.5875	27.1632	24.4671	26.8388	26.9956	28.0268	29.0306
2014-02-08 23:30:44	25.8014	24.5875	27.1632	24.4671	26.8607	26.9956	28.0268	29.0306
2014-02-08 23:45:44	25.8014	24.5656	27.1632	24.4671	26.8388	26.9956	28.0268	29.0306
2014-02-09 00:00:44	25.8014	24.5656	27.1632	24.4671	26.8607	27.0175	28.0268	29.0306
2014-02-09 00:15:44	25.8014	24.5875	27.1413	24.4452	26.8607	26.9956	28.0268	29.0088
2014-02-09 00:30:44	25.8014	24.5875	27.1413	24.4452	26.8388	26.9956	28.0049	29.0088
2014-02-09 00:45:44	25.8014	24.5656	27.1413	24.4452	26.8388	26.9956	28.0049	29.0306
2014-02-09 01:00:44	25.8014	24.5656	27.1413	24.4452	26.8388	26.9956	28.0049	29.0088
2014-02-09 01:15:44	25.7575	24.5437	27.1413	24.4452	26.7949	26.9956	27.983	28.9869
2014-02-09 01:30:44	25.7795	24.5656	27.1193	24.4233	26.8169	26.9956	27.983	29.0088
2014-02-09 01:45:44	25.7795	24.5437	27.1193	24.4233	26.8169	26.9956	28.0049	29.0088
2014-02-09 02:00:44	25.7575	24.5437	27.1193	24.4233	26.7949	26.9737	27.983	29.0088
2014-02-09 02:15:44	25.7575	24.5437	27.1193	24.4014	26.7555	26.9956	27.983	28.9869
2014-02-09 02:30:44	25.7575	24.5437	27.0974	24.4233	26.7949	26.9737	27.983	29.0088
2014-02-09 02:45:44	25.7575	24.5437	27.1193	24.4233	26.7116	26.9737	27.983	28.9869
2014-02-09 03:00:44	25.7575	24.5437	27.0974	24.4233	26.8169	26.9737	27.983	29.0088
2014-02-09 03:15:44	25.7575	24.5437	27.0974	24.4233	26.8169	26.9737	28.0049	29.0088
2014-02-09 03:30:44	25.7575	24.5437	27.0974	24.4014	26.8169	26.9737	27.983	28.9869
2014-02-09 03:45:44	25.7575	24.5437	27.0974	24.4233	26.8169	26.9737	28.0049	29.0088
2014-02-09 04:00:44	25.7575	24.5437	27.0974	24.4233	26.8169	26.9737	27.983	29.0088
2014-02-09 04:15:44	25.7575	24.5437	27.1193	24.4014	26.8169	26.9737	27.983	28.9869
2014-02-09 04:30:44	25.7795	24.5437	27.0974	24.4014	26.7949	26.9518	27.983	29.0088
2014-02-09 04:45:44	25.7795	24.5437	27.0974	24.4014	26.7949	26.9737	27.983	28.9869
2014-02-09 05:00:44	25.7575	24.5437	27.0974	24.4014	26.7949	26.9737	28.0049	28.9869
2014-02-09 05:15:44	25.7575	24.5437	27.0974	24.4014	26.8169	26.9737	28.0049	28.965
2014-02-09 05:30:44	25.7575	24.5437	27.0974	24.4014	26.7949	26.9518	27.983	28.9869
2014-02-09 05:45:44	25.7575	24.5437	27.0974	24.4014	26.7949	26.9737	27.983	28.9869
2014-02-09 06:00:44	25.7575	24.5219	27.0974	24.4014	26.7949	26.9737	27.983	28.9869
2014-02-09 06:15:44	25.7575	24.5437	27.0755	24.4014	26.7949	26.9518	27.983	28.9869
2014-02-09 06:30:44	25.7575	24.5437	27.0755	24.4014	26.8169	26.9737	27.983	28.9869
2014-02-09 06:45:44	25.7575	24.5219	27.0974	24.4014	26.8169	26.9737	27.983	29.0088
2014-02-09 07:00:44	25.7575	24.5219	27.0974	24.4014	26.7949	26.9737	27.983	28.9869
2014-02-09 07:15:44	25.7575	24.5437	27.0974	24.4014	26.7949	26.9737	27.983	28.965
2014-02-09 07:30:44	25.7575	24.5219	27.0974	24.4014	26.8169	26.9737	27.983	28.9869
2014-02-09 07:45:44	25.7575	24.5219	27.0974	24.4014	26.7949	26.9737	27.983	28.9869
2014-02-09 08:00:44	25.7575	24.5437	27.0974	24.4014	26.7949	26.9737	27.961	28.9869
2014-02-09 08:15:44	25.7575	24.5437	27.0974	24.4014	26.7949	26.9737	27.983	29.0088
2014-02-09 08:30:44	25.7575	24.5219	27.0974	24.4014	26.7949	26.9737	27.983	28.9869
2014-02-09 08:45:44	25.7575	24.5437	27.0974	24.4014	26.7949	26.9737	27.961	28.9869
2014-02-09 09:00:44	25.7575	24.5219	27.0755	24.4014	26.7774	26.9737	27.961	28.9869
2014-02-09 09:15:44	25.7575	24.5219	27.058	24.4014	26.7774	26.9518	27.983	28.965
2014-02-09 09:30:44	25.7356	24.5	27.036	24.3794	26.7336	26.9298	27.9391	28.965
2014-02-09 09:45:44	25.6918	24.4606	26.9922	24.3356	26.6897	26.9298	27.8558	28.8774
2014-02-09 10:00:44	25.6918	24.4606	26.9922	24.3137	26.624	26.8421	27.8339	28.8337
2014-02-09 10:15:44	25.6918	24.4606	26.9703	24.3137	26.6678	26.8421	27.812	28.7899
2014-02-09 10:30:44	25.6524	24.4388	26.9264	24.2918	26.624	26.8202	27.7462	28.7286
2014-02-09 10:45:44	25.6524	24.395	26.9045	24.2918	26.5801	26.7807	27.812	28.7286
2014-02-09 11:00:44	25.6305	24.4169	26.9045	24.2698	26.602	26.7588	27.7901	28.7505
2014-02-09 11:15:44	25.6305	24.4169	26.8826	24.2698	26.602	26.7807	27.7462	28.6629
2014-02-09 11:30:44	25.6086	24.395	26.8826	24.2479	26.5582	26.7588	27.7681	28.6848
2014-02-09 11:45:44	25.5867	24.3732	26.7949	24.2085	26.5801	26.7807	27.7901	28.7286
2014-02-09 12:00:44	25.4771	24.3513	26.8607	24.2304	26.5801	26.7368	27.7901	28.7067
2014-02-09 12:15:44	25.5648	24.3294	26.8169	24.2304	26.602	26.7588	27.6805	28.6629
2014-02-09 12:30:44	25.5648	24.3513	26.8169	24.2085	26.5363	26.7368	27.7462	28.6848
2014-02-09 12:45:44	25.5428	24.3294	26.8169	24.2085	26.5801	26.7368	27.7462	28.6411
2014-02-09 13:00:44	25.5209	24.3076	26.7949	24.2085	26.5801	26.7368	27.7243	28.6629
2014-02-09 13:15:44	25.5209	24.3076	26.7949	24.1866	26.5363	26.7368	27.7024	28.6411
2014-02-09 13:30:44	25.499	24.2857	26.7774	24.1646	26.5144	26.693	27.6805	28.5973
2014-02-09 13:45:44	25.499	24.2638	26.7555	24.1646	26.4749	26.6711	27.7024	28.6192
2014-02-09 14:00:44	25.4771	24.242	26.7555	24.1646	26.4968	26.6711	27.6805	28.6192
2014-02-09 14:15:44	25.4771	24.242	26.7555	24.1208	26.453	26.6711	27.6805	28.5973
2014-02-09 14:30:44	25.4771	24.2201	26.7336	24.1646	26.4311	26.6491	27.6805	28.5754
2014-02-09 14:45:44	25.4552	24.1983	26.6678	24.1208	26.3872	26.6272	27.6585	28.5754
2014-02-09 15:00:44	25.4333	24.1808	26.6678	24.0989	26.3872	26.6272	27.6366	28.5316
2014-02-09 15:15:44	25.4333	24.1808	26.6459	24.0989	26.3653	26.6053	27.5972	28.5316
2014-02-09 15:30:44	25.4114	24.1808	26.624	24.0989	26.3872	26.6053	27.6366	28.5097
2014-02-09 15:45:44	25.4114	24.1589	26.602	24.077	26.3872	26.5614	27.5972	28.4878
2014-02-09 16:00:44	25.3939	24.137	26.602	24.055	26.3872	26.5614	27.5753	28.4878
2014-02-09 16:15:44	25.3939	24.1152	26.5801	24.077	26.3653	26.5395	27.5533	28.4703
2014-02-09 16:30:44	25.3939	24.1152	26.5582	24.055	26.3653	26.5395	27.5533	28.4484
2014-02-09 16:45:44	25.372	24.0933	26.5582	24.055	26.3653	26.5175	27.5314	28.4266
2014-02-09 17:00:44	25.372	24.0496	26.5582	24.055	26.3653	26.5	27.5314	28.4266
2014-02-09 17:15:44	25.35	24.0714	26.5363	24.055	26.3653	26.5	27.5095	28.4047
2014-02-09 17:30:44	25.35	24.0496	26.5144	24.077	26.3653	26.4781	27.5095	28.4047
2014-02-09 17:45:44	25.372	24.0714	26.5363	24.055	26.3872	26.4781	27.5095	28.4047
2014-02-09 18:00:44	25.372	24.0714	26.5363	24.077	26.4092	26.4781	27.5095	28.4047
2014-02-09 18:15:44	25.372	24.0496	26.5363	24.077	26.4092	26.4561	27.4876	28.4047
2014-02-09 18:30:44	25.372	24.0714	26.5363	24.077	26.4311	26.4561	27.4876	28.4047
2014-02-09 18:45:44	25.372	24.0496	26.5363	24.077	26.4092	26.4561	27.4876	28.4047
2014-02-09 19:00:44	25.372	24.0496	26.5144	24.055	26.4092	26.4561	27.5095	28.4047
2014-02-09 19:15:44	25.372	24.0496	26.5363	24.077	26.4311	26.4561	27.4876	28.4047
2014-02-09 19:30:44	25.372	24.0496	26.5144	24.055	26.4311	26.4561	27.4876	28.4047
2014-02-09 19:45:44	25.4114	24.0714	26.5801	24.1208	26.4311	26.4561	27.5095	28.4266
2014-02-09 20:00:44	25.4333	24.1152	26.5801	24.1208	26.4092	26.5175	27.5753	28.4878
2014-02-09 20:15:44	25.4333	24.1152	26.5801	24.1208	26.4749	26.5175	27.5533	28.4703
2014-02-09 20:30:44	25.4552	24.0933	26.5801	24.1208	26.4749	26.5175	27.5753	28.4878
2014-02-09 20:45:44	25.4552	24.1152	26.5801	24.1208	26.4749	26.5395	27.5753	28.4878
2014-02-09 21:00:44	25.4552	24.1152	26.602	24.1208	26.4968	26.5395	27.5972	28.5097
2014-02-09 21:15:44	25.4771	24.1152	26.624	24.1646	26.4968	26.5395	27.5972	28.5316
2014-02-09 21:30:44	25.499	24.1589	26.624	24.1646	26.5144	26.5833	27.5972	28.5097
2014-02-09 21:45:44	25.499	24.137	26.624	24.055	26.4968	26.5614	27.5972	28.5097
2014-02-09 22:00:44	25.499	24.1589	26.624	24.1646	26.4968	26.5614	27.5972	28.5316
2014-02-09 22:15:44	25.499	24.137	26.624	24.1646	26.4968	26.5614	27.5972	28.5316
2014-02-09 22:30:44	25.499	24.1589	26.624	24.1427	26.4968	26.5833	27.5972	28.5316
2014-02-09 22:45:44	25.499	24.137	26.624	24.1646	26.5144	26.5833	27.5972	28.5316
2014-02-09 23:00:44	25.499	24.137	26.624	24.1427	26.5144	26.6053	27.5972	28.5316
2014-02-09 23:15:44	25.499	24.137	26.624	24.1427	26.5144	26.5833	27.5972	28.5316
2014-02-09 23:30:44	25.499	24.137	26.602	24.1427	26.4968	26.5614	27.5972	28.5316
2014-02-09 23:45:44	25.499	24.137	26.602	24.1427	26.4968	26.5833	27.5972	28.5316
2014-02-10 00:00:44	25.499	24.137	26.602	24.1427	26.4968	26.5833	27.5753	28.5097
2014-02-10 00:15:44	25.499	24.1152	26.624	24.1646	26.4968	26.5833	27.5972	28.5535
2014-02-10 00:30:44	25.4333	24.1983	26.6678	24.2085	26.5363	26.6053	27.6191	28.5535
2014-02-10 00:45:44	25.6918	24.3076	26.8388	24.3137	26.6459	26.7149	27.7681	28.7286
2014-02-10 01:00:44	25.7795	24.395	26.9264	24.4452	26.8169	26.886	27.8777	28.8993
2014-02-10 01:15:44	25.7795	24.3732	26.9264	24.4452	26.8607	26.9518	27.8777	28.8993
2014-02-10 01:30:44	25.7575	24.3732	26.9264	24.4233	26.8826	26.9737	27.8558	28.8993
2014-02-10 01:45:44	25.7795	24.395	26.9484	24.4014	26.8826	26.9737	27.8777	28.8774
2014-02-10 02:00:44	25.7795	24.395	26.9484	24.4014	26.8826	26.9737	27.8777	28.8774
2014-02-10 02:15:44	25.8014	24.4169	26.9484	24.4014	26.8826	26.9737	27.8997	28.8993
2014-02-10 02:30:44	25.8014	24.395	26.9484	24.4014	26.8826	26.9737	27.8997	28.8993
2014-02-10 02:45:44	25.8014	24.395	26.9484	24.4014	26.8826	26.9737	27.8997	28.8993
2014-02-10 03:00:44	25.8014	24.4169	26.9484	24.4014	26.8826	26.9737	27.8997	28.8993
2014-02-10 03:15:44	25.8014	24.4169	26.9484	24.4014	26.8826	26.9737	27.8997	28.8993
2014-02-10 03:30:44	25.8014	24.395	26.9484	24.4014	26.8607	26.9737	27.8997	28.8993
2014-02-10 03:45:44	25.8014	24.395	26.9484	24.3794	26.8826	26.9737	27.8997	28.8993
2014-02-10 04:00:44	25.8014	24.395	26.9264	24.3794	26.8826	26.9737	27.8777	28.8993
2014-02-10 04:15:44	25.8014	24.395	26.9484	24.3794	26.8826	26.9737	27.8997	28.9212
2014-02-10 04:30:44	25.8014	24.4169	26.9484	24.4014	26.8826	26.9737	27.9172	28.8993
2014-02-10 04:45:44	25.8014	24.4169	26.9264	24.3794	26.8826	26.9737	27.9172	28.8993
2014-02-10 05:00:44	25.8014	24.395	26.9484	24.4014	26.8826	26.9737	27.9172	28.8993
2014-02-10 05:15:44	25.8233	24.4169	26.9264	24.4014	26.8826	26.9737	27.8997	28.8993
2014-02-10 05:30:44	25.8233	24.395	26.9264	24.3794	26.8826	26.9737	27.8997	28.8993
2014-02-10 05:45:44	25.8014	24.395	26.9484	24.3794	26.8826	26.9737	27.9172	28.8993
2014-02-10 06:00:44	25.8233	24.395	26.9484	24.4014	26.8826	26.9737	27.8997	28.8993
2014-02-10 06:15:44	25.8233	24.395	26.9264	24.3794	26.8826	26.9737	27.8997	28.8993
2014-02-10 06:30:44	25.8233	24.395	26.9264	24.3794	26.8826	26.9737	27.9172	28.8993
2014-02-10 06:45:44	25.8233	24.395	26.9484	24.3794	26.8826	26.9737	27.8997	28.8993
2014-02-10 07:00:44	25.8233	24.395	26.9264	24.4014	26.8826	26.9737	27.9172	28.8993
2014-02-10 07:15:44	25.8233	24.4169	26.9484	24.3794	26.8826	26.9737	27.8997	28.8993
2014-02-10 07:30:44	25.8233	24.4169	26.9484	24.3794	26.8607	26.864	27.9172	28.9212
2014-02-10 07:45:44	25.8233	24.395	26.9484	24.3794	26.8826	26.9298	27.8997	28.8993
2014-02-10 08:00:44	25.8233	24.4169	26.9484	24.3794	26.8607	26.9737	27.8997	28.9212
2014-02-10 08:15:44	25.8233	24.395	26.9264	24.3794	26.8826	26.9737	27.8997	28.9212
2014-02-10 08:30:44	25.8233	24.395	26.9484	24.3794	26.8607	26.8421	27.9172	28.8993
2014-02-10 08:45:44	25.8233	24.395	26.9484	24.3794	26.8607	26.9518	27.8777	28.8993
2014-02-10 09:00:44	25.8014	24.395	26.9484	24.3794	26.8607	26.9737	27.8997	28.8993
2014-02-10 09:15:44	25.8014	24.395	26.9484	24.3794	26.8607	26.9737	27.8997	28.8774
2014-02-10 09:30:44	25.8014	24.395	26.9045	24.3575	26.8607	26.9518	27.8558	28.8774
2014-02-10 09:45:44	25.8014	24.3732	26.8826	24.3356	26.8388	26.9518	27.8558	28.8555
2014-02-10 10:00:44	25.7795	24.3513	26.7774	24.3137	26.7774	26.9298	27.812	28.8118
2014-02-10 10:15:44	25.7575	24.3513	26.8169	24.2698	26.7555	26.886	27.812	28.768
2014-02-10 10:30:44	25.7356	24.3294	26.8169	24.2698	26.7555	26.864	27.7901	28.7286
2014-02-10 10:45:44	25.7137	24.3076	26.7774	24.2479	26.7116	26.864	27.7462	28.7067
2014-02-10 11:00:44	25.7137	24.3076	26.7336	24.2304	26.6459	26.8202	27.7243	28.7286
2014-02-10 11:15:44	25.6743	24.2857	26.6897	24.2304	26.6678	26.8202	27.7024	28.6411
2014-02-10 11:30:44	25.6524	24.2638	26.6897	24.2085	26.5801	26.7368	27.6805	28.6629
2014-02-10 11:45:44	25.6305	24.2638	26.602	24.1646	26.5801	26.7368	27.6366	28.5973
2014-02-10 12:00:44	25.6086	24.2201	26.624	24.1646	26.5801	26.7149	27.6366	28.5754
2014-02-10 12:15:44	25.5428	24.1808	26.5582	24.1427	26.5144	26.693	27.5972	28.5316
2014-02-10 12:30:44	25.499	24.1808	26.3653	24.0112	26.4749	26.6272	27.5753	28.5316
2014-02-10 12:45:44	25.5209	24.1589	26.4092	23.9893	26.453	26.5833	27.5533	28.4878
2014-02-10 13:00:44	25.5209	24.1589	26.3215	24.077	26.4749	26.6053	27.5533	28.4878
2014-02-10 13:15:44	25.35	24.137	26.3434	24.055	26.453	26.5614	27.4437	28.4047
2014-02-10 13:30:44	25.4333	24.1589	26.2996	23.9279	26.453	26.5833	27.4876	28.4703
2014-02-10 13:45:44	25.5648	24.137	26.2996	24.0331	26.3434	26.4781	27.4437	28.4266
2014-02-10 14:00:44	25.5648	24.0714	26.3215	23.906	26.3872	26.5175	27.378	28.339
2014-02-10 14:15:44	25.4333	24.1152	26.2996	23.9893	26.3653	26.5175	27.4218	28.3828
2014-02-10 14:30:44	25.5209	24.0496	26.3653	24.0112	26.3434	26.3684	27.378	28.2952
2014-02-10 14:45:44	25.4771	24.0714	26.2557	23.9674	26.2776	26.3684	27.3561	28.2733
2014-02-10 15:00:44	25.4333	24.0714	26.2776	23.9674	26.3215	26.4123	27.378	28.2952
2014-02-10 15:15:44	25.3939	24.0714	26.1505	23.9498	26.3434	26.4342	27.3385	28.2515
2014-02-10 15:30:44	25.4771	24.0496	26.2776	23.9498	26.3215	26.4123	27.3385	28.2733
2014-02-10 15:45:44	25.4114	24.0496	26.1724	23.8622	26.3215	26.4342	27.3385	28.2733
2014-02-10 16:00:44	25.372	24.0277	26.2776	23.9498	26.3215	26.3904	27.3385	28.2733
2014-02-10 16:15:44	25.3939	24.0058	26.2163	23.906	26.3434	26.4342	27.3561	28.2952
2014-02-10 16:30:44	25.4333	24.0714	26.2338	23.9498	26.3215	26.4342	27.2947	28.2077
2014-02-10 16:45:44	25.372	24.0714	26.2338	23.9279	26.2996	26.3904	27.3385	28.2515
2014-02-10 17:00:44	25.3281	23.984	26.1943	23.906	26.3434	26.3684	27.3166	28.2296
2014-02-10 17:15:44	25.35	24.0277	26.2338	23.9674	26.3215	26.3904	27.3166	28.2733
2014-02-10 17:30:44	25.3939	24.0277	26.2996	23.9674	26.2776	26.3684	27.3385	28.2733
2014-02-10 17:45:44	25.4114	24.0277	26.2338	23.906	26.2996	26.3904	27.3166	28.2515
2014-02-10 18:00:44	25.3062	24.0058	26.2557	23.9498	26.3215	26.3684	27.2728	28.2077
2014-02-10 18:15:44	25.2624	23.984	26.2776	23.9498	26.3215	26.3684	27.3166	28.2296
2014-02-10 18:30:44	25.3062	24.0058	26.1943	23.9279	26.2776	26.3246	27.2947	28.2077
2014-02-10 18:45:44	25.3062	23.984	26.2557	23.9498	26.2996	26.3684	27.3561	28.2296
2014-02-10 19:00:44	25.3281	24.0058	26.3215	23.9893	26.3215	26.3904	27.2728	28.2077
2014-02-10 19:15:44	25.372	24.0277	26.2338	23.9279	26.2996	26.3684	27.2509	28.1464
2014-02-10 19:30:44	25.372	24.0277	26.2996	23.9498	26.3215	26.3904	27.2947	28.2296
2014-02-10 19:45:44	25.2843	24.0277	26.3434	23.9674	26.3215	26.3904	27.3166	28.2952
2014-02-10 20:00:44	25.3281	23.984	26.2996	23.9674	26.3215	26.4123	27.3385	28.2515
2014-02-10 20:15:44	25.3281	24.0058	26.2776	23.9498	26.3215	26.3904	27.3166	28.2733
2014-02-10 20:30:44	25.35	24.0058	26.1724	23.9498	26.1943	26.3904	27.3166	28.2515
2014-02-10 20:45:44	25.3281	24.0058	26.3653	23.9893	26.3434	26.3904	27.3385	28.2733
2014-02-10 21:00:44	25.3062	24.0277	26.3653	23.9893	26.2996	26.4123	27.3385	28.2952
2014-02-10 21:15:44	25.372	24.0058	26.3872	23.9893	26.3434	26.4342	27.3166	28.2515
2014-02-10 21:30:44	25.372	24.0058	26.3872	23.9893	26.3434	26.4342	27.3166	28.2733
2014-02-10 21:45:44	25.35	23.984	26.3653	23.9893	26.3434	26.4342	27.3385	28.2733
2014-02-10 22:00:44	25.35	24.0058	26.3653	23.9893	26.3434	26.4342	27.3166	28.2733
2014-02-10 22:15:44	25.3939	24.0058	26.3872	24.0112	26.3434	26.4561	27.3385	28.3171
2014-02-10 22:30:44	25.3939	24.0058	26.4092	24.0112	26.3434	26.4561	27.3561	28.2952
2014-02-10 22:45:44	25.3939	24.0058	26.4092	23.9893	26.3434	26.4561	27.3561	28.2952
2014-02-10 23:00:44	25.372	24.0058	26.4092	24.0112	26.3434	26.4561	27.3561	28.2952
2014-02-10 23:15:44	25.3939	24.0058	26.3872	24.0112	26.3653	26.4561	27.3561	28.3171
2014-02-10 23:30:44	25.4114	24.0058	26.4092	24.0112	26.3434	26.4561	27.3561	28.3171
2014-02-10 23:45:44	25.4114	24.0058	26.4092	24.0112	26.3434	26.4561	27.3561	28.3171
2014-02-11 00:00:44	25.4333	24.0058	26.4092	24.0112	26.3434	26.4561	27.3561	28.3171
2014-02-11 00:15:44	25.4333	24.0058	26.4092	24.0112	26.3434	26.4561	27.3561	28.3171
2014-02-11 00:30:44	25.4114	24.0058	26.4092	24.0112	26.3434	26.4781	27.3561	28.3171
2014-02-11 00:45:44	25.4552	24.0058	26.4311	24.0112	26.3434	26.4781	27.3561	28.3171
2014-02-11 01:00:44	25.4552	24.0277	26.4311	23.9893	26.3434	26.4781	27.3561	28.339
2014-02-11 01:15:44	25.4552	24.0277	26.4311	24.0112	26.3434	26.4781	27.378	28.339
2014-02-11 01:30:44	25.4552	24.0277	26.4311	24.0112	26.3653	26.4781	27.378	28.339
2014-02-11 01:45:44	25.4552	24.0277	26.4311	24.0331	26.3653	26.5	27.378	28.339
2014-02-11 02:00:44	25.4771	24.0277	26.4311	24.0112	26.3653	26.5	27.3561	28.339
2014-02-11 02:15:44	25.4771	24.0277	26.4311	24.0112	26.3434	26.5	27.378	28.339
2014-02-11 02:30:44	25.4771	24.0277	26.453	24.0331	26.3653	26.5	27.378	28.339
2014-02-11 02:45:44	25.4771	24.0277	26.453	24.0331	26.3653	26.5	27.378	28.339
2014-02-11 03:00:44	25.499	24.0277	26.4311	24.0331	26.3653	26.5	27.378	28.339
2014-02-11 03:15:44	25.499	24.0277	26.453	24.0112	26.3653	26.5175	27.3561	28.339
2014-02-11 03:30:44	25.499	24.0277	26.453	24.0331	26.3653	26.5175	27.3561	28.339
2014-02-11 03:45:44	25.499	24.0277	26.4311	24.0331	26.3653	26.5175	27.378	28.339
2014-02-11 04:00:44	25.499	24.0277	26.4311	24.0331	26.3653	26.5175	27.378	28.3609
2014-02-11 04:15:44	25.499	24.0277	26.4311	24.0112	26.3653	26.5175	27.378	28.3609
2014-02-11 04:30:44	25.499	24.0496	26.4311	24.0112	26.3434	26.5	27.378	28.3609
2014-02-11 04:45:44	25.499	24.0277	26.4311	24.0331	26.3653	26.5	27.378	28.339
2014-02-11 05:00:44	25.5209	24.0496	26.4311	24.055	26.3653	26.5175	27.378	28.339
2014-02-11 05:15:44	25.5209	24.0496	26.453	24.0331	26.3653	26.5175	27.3999	28.3609
2014-02-11 05:30:44	25.5428	24.0496	26.453	24.055	26.3653	26.5175	27.378	28.3609
2014-02-11 05:45:44	25.5428	24.0496	26.453	24.055	26.3653	26.5175	27.3999	28.3609
2014-02-11 06:00:44	25.5428	24.0496	26.453	24.055	26.3653	26.5175	27.3999	28.3609
2014-02-11 06:15:44	25.5648	24.0496	26.453	24.055	26.3872	26.5175	27.378	28.3609
2014-02-11 06:30:44	25.5648	24.0496	26.4749	24.055	26.3653	26.5175	27.378	28.3609
2014-02-11 06:45:44	25.5648	24.0496	26.453	24.055	26.3653	26.5175	27.3999	28.3609
2014-02-11 07:00:44	25.5648	24.0496	26.453	24.077	26.3653	26.5175	27.3999	28.3609
2014-02-11 07:15:44	25.5648	24.0496	26.4749	24.055	26.3653	26.5175	27.3999	28.3609
2014-02-11 07:30:44	25.5428	24.0496	26.4749	24.055	26.3653	26.5175	27.378	28.3609
2014-02-11 07:45:44	25.5428	24.0496	26.453	24.055	26.3653	26.5175	27.378	28.3609
2014-02-11 08:00:44	25.5428	24.0496	26.453	24.077	26.3653	26.5175	27.3999	28.3609
2014-02-11 08:15:44	25.5428	24.0496	26.453	24.055	26.3653	26.5395	27.378	28.3609
2014-02-11 08:30:44	25.5428	24.0496	26.453	24.055	26.3872	26.5175	27.378	28.3609
2014-02-11 08:45:44	25.5209	24.0496	26.453	24.055	26.3653	26.5175	27.378	28.3609
2014-02-11 09:00:44	25.5209	24.0496	26.453	24.055	26.3653	26.5175	27.378	28.339
2014-02-11 09:15:44	25.5209	24.0496	26.453	24.055	26.3653	26.5	27.378	28.339
2014-02-11 09:30:44	25.5209	24.0496	26.453	24.0331	26.3653	26.5175	27.3999	28.3171
2014-02-11 09:45:44	25.5209	24.0496	26.4311	24.0331	26.3653	26.5	27.3561	28.3171
2014-02-11 10:00:44	25.4771	24.0277	26.4311	24.0331	26.3434	26.5	27.3561	28.3171
2014-02-11 10:15:44	25.4771	24.0277	26.4092	24.0331	26.3434	26.5	27.3561	28.2952
2014-02-11 10:30:44	25.4552	24.0277	26.4092	24.0331	26.3434	26.5	27.3561	28.3171
2014-02-11 10:45:44	25.4552	24.0058	26.4092	24.0331	26.3215	26.4781	27.3166	28.2733
2014-02-11 11:00:44	25.4552	24.0058	26.3872	24.0112	26.3215	26.4781	27.3385	28.2952
2014-02-11 11:15:44	25.4552	24.0058	26.3872	23.8402	26.2996	26.4561	27.3166	28.2733
2014-02-11 11:30:44	25.4333	24.0058	26.3434	23.9674	26.2557	26.4123	27.3166	28.2296
2014-02-11 11:45:44	25.4114	23.984	26.3434	23.9498	26.2163	26.3684	27.2947	28.2296
2014-02-11 12:00:44	25.3939	23.9621	26.3215	23.9498	26.1724	26.3904	27.2509	28.2296
2014-02-11 12:15:44	25.4114	23.9621	26.3215	23.9674	26.2338	26.3684	27.2509	28.2077
2014-02-11 12:30:44	25.499	23.9621	26.2996	23.9279	26.2338	26.3465	27.2509	28.1902
2014-02-11 12:45:44	25.35	23.9402	26.2996	23.9279	26.2338	26.3684	27.2289	28.1902
2014-02-11 13:00:44	25.372	23.9402	26.2776	23.9279	26.1943	26.3246	27.1851	28.1902
2014-02-11 13:15:44	25.35	23.9402	26.2776	23.9279	26.1943	26.3026	27.2509	28.1683
2014-02-11 13:30:44	25.3062	23.9009	26.2776	23.9279	26.2163	26.3026	27.2509	28.1683
2014-02-11 13:45:44	25.3281	23.9402	26.2776	23.9279	26.1724	26.3026	27.2289	28.1026
2014-02-11 14:00:44	25.2624	23.9184	26.2557	23.906	26.1724	26.3246	27.2289	28.1902
2014-02-11 14:15:44	25.3281	23.9402	26.2557	23.906	26.1724	26.2807	27.2289	28.1464
2014-02-11 14:30:44	25.35	23.9184	26.2557	23.906	26.1505	26.3026	27.2289	28.1464
2014-02-11 14:45:44	25.4114	23.9184	26.2338	23.906	26.1286	26.3026	27.207	28.1464
2014-02-11 15:00:44	25.4114	23.9184	26.2338	23.8622	26.1067	26.3026	27.207	28.1026
2014-02-11 15:15:44	25.4114	23.9009	26.2338	23.8622	26.1286	26.3026	27.1851	28.1026
2014-02-11 15:30:44	25.3939	23.9009	26.2163	23.8183	26.1067	26.2807	27.1632	28.1026
2014-02-11 15:45:44	25.3939	23.9009	26.1943	23.7745	26.1067	26.2807	27.1632	28.0807
2014-02-11 16:00:44	25.35	23.9009	26.1724	23.7526	26.0848	26.2588	27.1632	28.0807
2014-02-11 16:15:44	25.35	23.879	26.1505	23.7526	26.0628	26.2588	27.1193	28.0807
2014-02-11 16:30:44	25.3281	23.8571	26.1286	23.7306	25.9971	26.2368	27.1193	28.0807
2014-02-11 16:45:44	25.372	23.8571	26.1286	23.7087	25.9532	26.2193	27.0755	28.0151
2014-02-11 17:00:44	25.4771	23.8353	26.1067	23.7087	25.9532	26.2193	27.0755	28.0151
2014-02-11 17:15:44	25.3062	23.8571	26.0848	23.7306	25.9752	26.1974	27.0755	27.9932
2014-02-11 17:30:44	25.3939	23.8571	26.0848	23.7306	26.0409	26.1974	27.0755	27.9932
2014-02-11 17:45:44	25.3939	23.8353	26.0628	23.7306	26.0409	26.1754	27.058	27.9713
2014-02-11 18:00:44	25.3939	23.8571	26.0628	23.7526	26.019	26.1754	27.0755	27.9494
2014-02-11 18:15:44	25.372	23.879	26.0848	23.7745	26.0628	26.1754	27.0974	27.9713
2014-02-11 18:30:44	25.3939	23.879	26.0848	23.7526	26.1067	26.1754	27.0974	27.9713
2014-02-11 18:45:44	25.3939	23.879	26.0848	23.7745	26.1067	26.1974	27.1193	27.9713
2014-02-11 19:00:44	25.3939	23.879	26.0848	23.7745	26.1067	26.1754	27.1193	27.9932
2014-02-11 19:15:44	25.4114	23.879	26.0848	23.7526	26.1067	26.1754	27.1193	27.9932
2014-02-11 19:30:44	25.4114	23.879	26.0848	23.7526	26.1067	26.1974	27.1193	28.0151
2014-02-11 19:45:44	25.4114	23.879	26.1067	23.7745	26.1067	26.1974	27.1193	27.9932
2014-02-11 20:00:44	25.4114	23.9009	26.1067	23.7745	26.1067	26.1974	27.1193	27.9932
2014-02-11 20:15:44	25.4114	23.879	26.1067	23.7745	26.1067	26.1974	27.1193	28.0151
2014-02-11 20:30:44	25.4114	23.879	26.1067	23.7526	26.1067	26.1974	27.1193	28.0151
2014-02-11 20:45:44	25.4114	23.879	26.1067	23.7745	26.1067	26.1974	27.1413	28.0151
2014-02-11 21:00:44	25.4114	23.879	26.1067	23.7745	26.1067	26.2193	27.1413	28.0151
2014-02-11 21:15:44	25.4333	23.9009	26.1067	23.7745	26.1067	26.2193	27.1193	28.0151
2014-02-11 21:30:44	25.4333	23.879	26.1286	23.7745	26.1067	26.2193	27.1413	28.0151
2014-02-11 21:45:44	25.4333	23.879	26.1067	23.7745	26.1067	26.2193	27.1413	28.037
2014-02-11 22:00:44	25.4552	23.879	26.1067	23.7745	26.1067	26.2193	27.1193	28.037
2014-02-11 22:15:44	25.4333	23.879	26.1067	23.7745	26.1067	26.2193	27.1193	28.0151
2014-02-11 22:30:44	25.4552	23.9009	26.1286	23.7745	26.1067	26.2193	27.1413	28.0151
2014-02-11 22:45:44	25.4114	23.879	26.1286	23.7745	26.1067	26.2368	27.1413	28.037
2014-02-11 23:00:44	25.4333	23.879	26.1286	23.7745	26.1067	26.2368	27.1193	28.037
2014-02-11 23:15:44	25.4333	23.9009	26.1286	23.7745	26.1067	26.2368	27.1193	28.037
2014-02-11 23:30:44	25.4552	23.9009	26.1286	23.7745	26.1067	26.2368	27.1193	28.037
2014-02-11 23:45:44	25.4114	23.9009	26.1286	23.7745	26.1067	26.2368	27.1413	28.037
2014-02-12 00:00:44	25.4333	23.9009	26.1286	23.7745	26.1067	26.2368	27.1193	28.037
2014-02-12 00:15:44	25.4333	23.9009	26.1286	23.7745	26.1067	26.2588	27.1413	28.037
2014-02-12 00:30:44	25.4333	23.9009	26.1505	23.7964	26.1067	26.2588	27.1413	28.0589
2014-02-12 00:45:44	25.4552	23.9009	26.1286	23.7745	26.1067	26.2588	27.1413	28.037
2014-02-12 01:00:44	25.4552	23.9009	26.1505	23.7745	26.1067	26.2588	27.1632	28.037
2014-02-12 01:15:44	25.4771	23.9009	26.1286	23.7964	26.1067	26.2588	27.1632	28.0589
2014-02-12 01:30:44	25.4552	23.9009	26.1505	23.7745	26.1067	26.2588	27.1413	28.0589
2014-02-12 01:45:44	25.4771	23.9009	26.1505	23.7745	26.1067	26.2807	27.1632	28.0589
2014-02-12 02:00:44	25.4771	23.9009	26.1505	23.7964	26.1067	26.2807	27.1413	28.0589
2014-02-12 02:15:44	25.4771	23.9009	26.1505	23.7745	26.1067	26.2807	27.1413	28.0589
2014-02-12 02:30:44	25.499	23.9009	26.1505	23.7745	26.1067	26.2807	27.1413	28.0589
2014-02-12 02:45:44	25.499	23.9009	26.1505	23.7745	26.1067	26.2807	27.1632	28.0589
2014-02-12 03:00:44	25.499	23.9009	26.1505	23.7745	26.1067	26.2807	27.1632	28.0589
2014-02-12 03:15:44	25.499	23.9009	26.1505	23.7964	26.1067	26.2807	27.1632	28.0589
2014-02-12 03:30:44	25.5209	23.9009	26.1505	23.7964	26.1286	26.2807	27.1632	28.0807
2014-02-12 03:45:44	25.5209	23.9009	26.1724	23.7745	26.1067	26.2807	27.1632	28.0807
2014-02-12 04:00:44	25.5209	23.9009	26.1505	23.7745	26.1067	26.3026	27.1632	28.0807
2014-02-12 04:15:44	25.5209	23.9184	26.1724	23.7964	26.1286	26.3026	27.1632	28.0807
2014-02-12 04:30:44	25.5428	23.9009	26.1724	23.7964	26.1286	26.3026	27.1632	28.0807
2014-02-12 04:45:44	25.5209	23.9184	26.1724	23.7964	26.1286	26.3026	27.1632	28.0807
2014-02-12 05:00:44	25.5428	23.9184	26.1724	23.7964	26.1286	26.3026	27.1632	28.0807
2014-02-12 05:15:44	25.5428	23.9184	26.1724	23.7964	26.1286	26.3026	27.1632	28.0807
2014-02-12 05:30:44	25.5428	23.9184	26.1724	23.8183	26.1286	26.3026	27.1632	28.0589
2014-02-12 05:45:44	25.5648	23.9184	26.1724	23.7964	26.1286	26.3026	27.1632	28.0807
2014-02-12 06:00:44	25.5428	23.9184	26.1724	23.8183	26.1286	26.3026	27.1851	28.0807
2014-02-12 06:15:44	25.5648	23.9184	26.1724	23.7964	26.1286	26.3246	27.1632	28.0807
2014-02-12 06:30:44	25.5648	23.9184	26.1724	23.7964	26.1286	26.3026	27.1851	28.0807
2014-02-12 06:45:44	25.5428	23.9184	26.1724	23.7964	26.1286	26.3246	27.1851	28.0807
2014-02-12 07:00:44	25.5648	23.9184	26.1724	23.8183	26.1286	26.3246	27.1851	28.1026
2014-02-12 07:15:44	25.5867	23.9184	26.1724	23.7964	26.1286	26.3246	27.1851	28.1026
2014-02-12 07:30:44	25.5867	23.9184	26.1724	23.8183	26.1286	26.3246	27.1632	28.0807
2014-02-12 07:45:44	25.5867	23.9184	26.1724	23.7964	26.1505	26.3246	27.1851	28.1026
2014-02-12 08:00:44	25.5867	23.9184	26.1724	23.7964	26.1286	26.3246	27.1851	28.1026
2014-02-12 08:15:44	25.5867	23.9184	26.1724	23.7964	26.1505	26.3246	27.1851	28.1026
2014-02-12 08:30:44	25.5867	23.9184	26.1724	23.7964	26.1286	26.3465	27.1632	28.1026
2014-02-12 08:45:44	25.5867	23.9184	26.1505	23.7964	26.1067	26.3246	27.1632	28.0807
2014-02-12 09:00:44	25.5867	23.9184	26.1286	23.7964	26.0848	26.3026	27.1193	28.0807
2014-02-12 09:15:44	25.5428	23.9184	26.1505	23.7745	26.0628	26.3026	27.0974	28.037
2014-02-12 09:30:44	25.5428	23.9009	26.1286	23.7745	26.0409	26.2807	27.0974	27.9932
2014-02-12 09:45:44	25.5209	23.9009	26.1067	23.7526	26.0628	26.2807	27.0755	28.0151
2014-02-12 10:00:44	25.499	23.879	26.0848	23.7306	26.019	26.2588	27.058	27.9713
2014-02-12 10:15:44	25.499	23.8571	26.0628	23.7087	25.9752	26.2193	27.058	27.9494
2014-02-12 10:30:44	25.4771	23.8571	26.0628	23.6868	25.9971	26.2193	27.036	27.9275
2014-02-12 10:45:44	25.4771	23.8353	26.0409	23.6868	25.9752	26.1754	27.0141	27.9275
2014-02-12 11:00:44	25.4333	23.8353	25.9971	23.6693	25.9357	26.1754	27.0141	27.91
2014-02-12 11:15:44	25.2186	23.7697	25.9752	23.6473	25.9138	26.1535	26.9922	27.8662
2014-02-12 11:30:44	25.3062	23.8134	25.9752	23.6473	25.8919	26.1535	26.9703	27.8881
2014-02-12 11:45:44	25.3281	23.7915	25.9532	23.6254	25.848	26.1096	26.9703	27.8881
2014-02-12 12:00:44	25.2624	23.7697	25.9357	23.6254	25.8261	26.1096	26.9484	27.8662
2014-02-12 12:15:44	25.2186	23.7697	25.9138	23.6035	25.8261	26.0877	26.9045	27.8225
2014-02-12 12:30:44	25.2843	23.7478	25.9138	23.6035	25.8261	26.0877	26.9045	27.8225
2014-02-12 12:45:44	25.2843	23.7259	25.8919	23.5816	25.8042	26.0877	26.8607	27.7787
2014-02-12 13:00:44	25.1967	23.7041	25.8699	23.5597	25.7823	26	26.8607	27.7787
2014-02-12 13:15:44	25.1134	23.6822	25.848	23.5597	25.7823	26.0439	26.8169	27.7349
2014-02-12 13:30:44	25.0477	23.6822	25.848	23.5377	25.7823	26	26.7949	27.7349
2014-02-12 13:45:44	25.0915	23.6822	25.8042	23.5158	25.7384	26	26.7774	27.7349
2014-02-12 14:00:44	25.131	23.6603	25.7604	23.4939	25.7384	25.9781	26.7774	27.6911
2014-02-12 14:15:44	25.0477	23.621	25.7384	23.472	25.7165	25.9781	26.7555	27.6693
2014-02-12 14:30:44	25.0477	23.6385	25.7165	23.472	25.6946	25.9386	26.7116	27.6474
2014-02-12 14:45:44	25.0696	23.621	25.6551	23.4501	25.6946	25.9167	26.6897	27.6299
2014-02-12 15:00:44	25.0477	23.5773	25.5455	23.3887	25.6727	25.8728	26.6459	27.5861
2014-02-12 15:15:44	25.0258	23.5117	25.5455	23.3668	25.6551	25.8289	26.624	27.5423
2014-02-12 15:30:44	25.0258	23.4679	25.5236	23.3449	25.6332	25.8289	26.602	27.5204
2014-02-12 15:45:44	24.982	23.4679	25.5017	23.3449	25.6551	25.7851	26.602	27.4985
2014-02-12 16:00:44	24.8944	23.4679	25.4579	23.301	25.5894	25.7193	26.602	27.4548
2014-02-12 16:15:44	24.8944	23.4679	25.4359	23.3229	25.6332	25.7632	26.602	27.4767
2014-02-12 16:30:44	24.9163	23.4679	25.4579	23.3668	25.6551	25.7193	26.5801	27.4548
2014-02-12 16:45:44	24.8111	23.4898	25.4359	23.3449	25.6332	25.6974	26.5801	27.4767
2014-02-12 17:00:44	24.9382	23.4679	25.3921	23.3229	25.6332	25.6974	26.5801	27.411
2014-02-12 17:15:44	24.9163	23.4679	25.4579	23.3887	25.6551	25.6974	26.5801	27.4329
2014-02-12 17:30:44	24.8944	23.4898	25.4798	23.3668	25.6551	25.6974	26.602	27.4767
2014-02-12 17:45:44	24.8724	23.4679	25.5017	23.4062	25.6727	25.6974	26.624	27.4548
2014-02-12 18:00:44	24.8505	23.4898	25.5236	23.4062	25.6946	25.6754	26.624	27.4767
2014-02-12 18:15:44	24.8944	23.4898	25.5236	23.4062	25.7165	25.6974	26.6459	27.4985
2014-02-12 18:30:44	24.9382	23.4898	25.5455	23.4062	25.7384	25.6974	26.6459	27.4985
2014-02-12 18:45:44	24.9382	23.4898	25.5455	23.4062	25.7604	25.7193	26.624	27.4985
2014-02-12 19:00:44	24.9382	23.4898	25.5455	23.4282	25.7604	25.7193	26.6459	27.5204
2014-02-12 19:15:44	24.9382	23.5117	25.5455	23.4282	25.7604	25.7193	26.6459	27.5204
2014-02-12 19:30:44	24.9382	23.5117	25.5675	23.4282	25.7604	25.7193	26.6678	27.5423
2014-02-12 19:45:44	24.9601	23.5117	25.5455	23.4282	25.7604	25.7193	26.6459	27.5204
2014-02-12 20:00:44	24.9601	23.5117	25.5675	23.4282	25.7604	25.7193	26.6678	27.5423
2014-02-12 20:15:44	24.9382	23.4898	25.5675	23.4282	25.7604	25.7193	26.6459	27.5423
2014-02-12 20:30:44	24.9382	23.4898	25.5675	23.4282	25.7604	25.7193	26.6459	27.5423
2014-02-12 20:45:44	24.9601	23.5117	25.5675	23.4282	25.7604	25.7412	26.6678	27.5642
2014-02-12 21:00:44	24.9601	23.5117	25.5675	23.4062	25.7604	25.7412	26.6678	27.5423
2014-02-12 21:15:44	24.982	23.4898	25.5894	23.4282	25.7604	25.7412	26.6897	27.5642
2014-02-12 21:30:44	24.9601	23.5117	25.5894	23.4282	25.7604	25.7412	26.6678	27.5642
2014-02-12 21:45:44	24.9601	23.5117	25.5675	23.4282	25.7604	25.7632	26.6678	27.5642
2014-02-12 22:00:44	24.9601	23.5117	25.5894	23.4062	25.7604	25.7412	26.6678	27.5642
2014-02-12 22:15:44	24.982	23.5117	25.6113	23.4282	25.7604	25.7632	26.6678	27.5642
2014-02-12 22:30:44	24.982	23.5117	25.5894	23.4282	25.7604	25.7632	26.6678	27.5642
2014-02-12 22:45:44	24.982	23.4898	25.5894	23.4282	25.7604	25.7632	26.6678	27.5861
2014-02-12 23:00:44	24.982	23.4898	25.5894	23.4282	25.7604	25.7632	26.6678	27.5642
2014-02-12 23:15:44	24.982	23.4898	25.5894	23.4282	25.7604	25.7632	26.6897	27.5861
2014-02-12 23:30:44	24.982	23.5117	25.5894	23.4282	25.7604	25.7632	26.6678	27.5642
2014-02-12 23:45:44	25.0039	23.5117	25.5894	23.4062	25.7604	25.7851	26.6678	27.5861
2014-02-13 00:00:44	25.0258	23.5117	25.5894	23.4282	25.7604	25.7851	26.6678	27.5861
2014-02-13 00:15:44	25.0039	23.5117	25.6113	23.4282	25.7604	25.7851	26.6897	27.5861
2014-02-13 00:30:44	25.0039	23.5117	25.6113	23.4282	25.7604	25.7851	26.6897	27.5861
2014-02-13 00:45:44	25.0039	23.5117	25.6113	23.4282	25.7604	25.7851	26.6897	27.608
2014-02-13 01:00:44	25.0258	23.5117	25.6113	23.4282	25.7604	25.7851	26.6897	27.5861
2014-02-13 01:15:44	25.0258	23.5117	25.6113	23.4282	25.7604	25.807	26.6897	27.5861
2014-02-13 01:30:44	25.0258	23.5117	25.6113	23.4282	25.7604	25.807	26.6897	27.5861
2014-02-13 01:45:44	25.0258	23.5117	25.6113	23.4282	25.7604	25.807	26.7116	27.608
2014-02-13 02:00:44	25.0477	23.5117	25.6113	23.4501	25.7604	25.807	26.6897	27.608
2014-02-13 02:15:44	25.0477	23.5117	25.6332	23.4501	25.7604	25.807	26.6897	27.6299
2014-02-13 02:30:44	25.0477	23.5117	25.6332	23.4501	25.7604	25.8289	26.6897	27.608
2014-02-13 02:45:44	25.0696	23.5335	25.6332	23.4501	25.7604	25.8289	26.7116	27.6299
2014-02-13 03:00:44	25.0696	23.5117	25.6332	23.4501	25.7604	25.8289	26.6897	27.6299
2014-02-13 03:15:44	25.0696	23.5335	25.6332	23.4501	25.7823	25.8289	26.7116	27.6299
2014-02-13 03:30:44	25.0696	23.5335	25.6332	23.4501	25.7823	25.8289	26.7116	27.6299
2014-02-13 03:45:44	25.0696	23.5335	25.6332	23.4501	25.7823	25.8289	26.7116	27.6299
2014-02-13 04:00:44	25.0696	23.5335	25.6332	23.472	25.7823	25.8289	26.7116	27.6299
2014-02-13 04:15:44	25.0696	23.5335	25.6332	23.472	25.7604	25.8289	26.7116	27.6299
2014-02-13 04:30:44	25.0915	23.5117	25.6332	23.472	25.7823	25.8289	26.7116	27.608
2014-02-13 04:45:44	25.0696	23.5335	25.6332	23.472	25.7823	25.8289	26.7116	27.6299
2014-02-13 05:00:44	25.0915	23.5335	25.6332	23.472	25.7823	25.8289	26.7116	27.6299
2014-02-13 05:15:44	25.0915	23.5335	25.6551	23.4501	25.7823	25.8509	26.7116	27.6299
2014-02-13 05:30:44	25.1134	23.5335	25.6332	23.472	25.7604	25.8509	26.7116	27.6299
2014-02-13 05:45:44	25.1134	23.5335	25.6551	23.472	25.7823	25.8509	26.7116	27.6299
2014-02-13 06:00:44	25.1134	23.5554	25.6551	23.4501	25.7823	25.8509	26.7116	27.6299
2014-02-13 06:15:44	25.1134	23.5335	25.6332	23.4501	25.7823	25.8509	26.7336	27.6474
2014-02-13 06:30:44	25.1134	23.5335	25.6551	23.4501	25.7823	25.8509	26.7336	27.6299
2014-02-13 06:45:44	25.1134	23.5335	25.6551	23.472	25.7823	25.8509	26.7116	27.6299
2014-02-13 07:00:44	25.131	23.5335	25.6332	23.472	25.7823	25.8728	26.7336	27.6474
2014-02-13 07:15:44	25.131	23.5554	25.6551	23.4501	25.7823	25.8728	26.7336	27.6474
2014-02-13 07:30:44	25.131	23.5335	25.6551	23.472	25.7823	25.8728	26.7336	27.6474
2014-02-13 07:45:44	25.131	23.5335	25.6727	23.472	25.7823	25.8728	26.7336	27.6474
2014-02-13 08:00:44	25.1134	23.5554	25.6551	23.472	25.7823	25.8728	26.7336	27.6474
2014-02-13 08:15:44	25.0696	23.5335	25.6551	23.472	25.7823	25.8728	26.7336	27.6474
2014-02-13 08:30:44	25.1529	23.5335	25.6551	23.4501	25.7823	25.8728	26.7116	27.6474
2014-02-13 08:45:44	25.1529	23.5335	25.6551	23.4501	25.7604	25.8509	26.7116	27.6299
2014-02-13 09:00:44	25.131	23.5335	25.6332	23.4501	25.7604	25.8509	26.6678	27.608
2014-02-13 09:15:44	25.131	23.5335	25.6113	23.4501	25.7384	25.8509	26.7116	27.5861
2014-02-13 09:30:44	25.131	23.5335	25.5894	23.4282	25.7384	25.8289	26.6678	27.5861
2014-02-13 09:45:44	25.0915	23.5117	25.5455	23.4282	25.7384	25.807	26.6459	27.5423
2014-02-13 10:00:44	25.0696	23.5335	25.5455	23.4282	25.6946	25.7851	26.602	27.5204
2014-02-13 10:15:44	25.0258	23.5335	25.5236	23.4062	25.6551	25.7632	26.602	27.4767
2014-02-13 10:30:44	25.0258	23.5117	25.5236	23.4062	25.6551	25.7632	26.5144	27.411
2014-02-13 10:45:44	25.0258	23.4898	25.4798	23.3887	34.1335	25.7193	26.4968	27.3891
2014-02-13 11:00:44	25.0039	23.4898	25.4798	23.3887	34.1335	25.6974	26.5144	27.411
2014-02-13 11:15:44	24.982	23.4679	25.4579	23.3668	34.1992	25.7193	26.4749	27.3672
2014-02-13 11:30:44	24.9601	23.4679	25.4579	23.3449	34.094	25.636	26.4311	27.3278
2014-02-13 11:45:44	24.8505	23.4461	25.4359	23.3229	34.1554	25.6754	26.4749	27.3278
2014-02-13 12:00:44	24.8505	23.4461	25.4359	23.301	34.1554	25.6754	26.453	27.3059
2014-02-13 12:15:44	24.8111	23.4242	25.3921	23.2353	34.1335	25.6579	26.4311	27.284
2014-02-13 12:30:44	24.8944	23.4242	25.3921	23.2133	34.1115	25.6579	26.4311	27.284
2014-02-13 12:45:44	24.833	23.4242	25.3746	23.1914	34.094	25.636	26.4092	27.284
2014-02-13 13:00:44	24.8505	23.4242	25.3527	23.1695	34.094	25.614	26.4092	27.284
2014-02-13 13:15:44	24.8111	23.4023	25.3307	23.1695	34.0502	25.614	26.4092	27.2622
2014-02-13 13:30:44	24.8505	23.3805	25.3307	23.1695	34.0721	25.5921	26.3872	27.2403
2014-02-13 13:45:44	24.833	23.3805	25.3088	23.1476	34.0283	25.614	26.3872	27.2622
2014-02-13 14:00:44	24.8111	23.3586	25.265	23.1257	34.0283	25.614	26.3653	27.2184
2014-02-13 14:15:44	24.6796	23.3411	25.265	23.1257	34.0063	25.5702	26.3434	27.2403
2014-02-13 14:30:44	24.7673	23.3411	25.2431	23.0862	33.9844	25.5482	26.3215	27.1965
2014-02-13 14:45:44	24.7454	23.3192	25.2211	23.1081	33.9844	25.5482	26.3215	27.1965
2014-02-13 15:00:44	24.7016	23.2974	25.1773	23.0643	33.9625	25.5263	26.3215	27.1746
2014-02-13 15:15:44	44.5901	20.0219	25.1773	23.0862	33.9406	25.5263	26.2996	27.1527
2014-02-13 15:30:44	44.5901	38.8178	46.2241	40.7399	33.9406	25.5044	26.2996	27.1527
2014-02-13 15:45:44	44.5682	38.8178	46.2021	40.7399	51.8967	44.2675	26.2557	27.1308
2014-02-13 16:00:44	44.5901	38.8178	46.2021	40.8057	51.8748	44.3553	41.7526	44.8025
2014-02-13 16:15:44	44.5682	38.8178	46.2241	40.8276	51.8573	44.3114	41.7745	44.8025
2014-02-13 16:30:44	44.5463	38.7784	46.2021	40.8276	51.8748	44.2675	41.7526	44.7631
2014-02-13 16:45:44	44.5068	38.7347	46.1583	40.8057	51.8354	44.25	41.7131	44.7631
2014-02-13 17:00:44	44.5068	38.7347	46.0925	40.7837	51.8354	44.25	41.6912	44.7631
2014-02-13 17:15:44	44.4849	38.7566	46.1145	40.7837	51.8134	44.2281	41.6693	44.7412
2014-02-13 17:30:44	44.4849	38.7566	46.0706	40.718	51.7915	44.2061	41.6912	44.7631
2014-02-13 17:45:44	44.5068	38.7566	46.1145	40.7618	51.8134	44.2061	41.6912	44.7412
2014-02-13 18:00:44	44.5068	38.7784	46.1364	40.8057	51.7915	44.2281	41.7306	44.785
2014-02-13 18:15:44	44.5287	38.8003	46.1364	40.8276	51.8134	44.2281	41.7745	44.8025
2014-02-13 18:30:44	44.5463	38.8003	46.1364	40.8276	51.7915	44.25	41.8183	44.8463
2014-02-13 18:45:44	44.5463	38.8003	46.1364	40.8276	51.7915	44.2675	41.8402	44.8901
2014-02-13 19:00:44	44.5463	38.8178	46.1364	40.8276	51.7915	44.25	41.8402	44.8901
2014-02-13 19:15:44	44.5463	38.8003	46.1145	40.8276	51.7915	44.25	41.8402	44.8901
2014-02-13 19:30:44	44.5463	38.8003	46.1145	40.8276	51.7696	44.25	41.8402	44.8901
2014-02-13 19:45:44	44.5463	38.8003	46.1145	40.8057	51.7696	44.2675	41.8402	44.8901
2014-02-13 20:00:44	44.5463	38.8003	46.1364	40.8057	51.7696	44.25	41.8402	44.8901
2014-02-13 20:15:44	44.5463	38.8003	46.1145	40.8057	51.7696	44.2675	41.8402	44.8901
2014-02-13 20:30:44	44.5463	38.8003	46.1145	40.8057	51.7696	44.25	41.8402	44.912
2014-02-13 20:45:44	44.5463	38.7784	46.1145	40.8057	51.7477	44.2675	41.8402	44.912
2014-02-13 21:00:44	44.5463	38.7784	46.1145	40.7837	51.7258	44.2675	41.8402	44.912
2014-02-13 21:15:44	44.5463	38.7784	46.1145	40.7837	51.7477	44.2675	41.8402	44.912
2014-02-13 21:30:44	44.5463	38.7784	46.1145	40.7837	51.7477	44.2675	41.8402	44.912
2014-02-13 21:45:44	44.5463	38.7784	46.1145	40.7837	51.7258	44.2675	41.8402	44.912
2014-02-13 22:00:44	44.5463	38.7784	46.1145	40.7837	51.7258	44.2675	41.8402	44.912
2014-02-13 22:15:44	44.5463	38.7784	46.0925	40.7837	51.7258	44.2895	41.8402	44.912
2014-02-13 22:30:44	44.5463	38.7784	46.0925	40.7837	51.7258	44.2675	41.8402	44.8901
2014-02-13 22:45:44	44.5463	38.7784	46.1145	40.7837	51.7258	44.2895	41.8402	44.912
2014-02-13 23:00:44	44.5463	38.7784	46.0925	40.7618	51.7258	44.2895	41.8183	44.912
2014-02-13 23:15:44	44.5682	38.7566	46.0925	40.7618	51.7038	44.2675	41.8402	44.912
2014-02-13 23:30:44	44.5463	38.7784	46.0925	40.7618	51.7038	44.2675	41.8402	44.912
2014-02-13 23:45:44	44.5463	38.7566	46.0925	40.7618	51.7038	44.2675	41.8402	44.912
2014-02-14 00:00:44	44.5463	38.7566	46.0925	40.7618	51.7258	44.2895	41.8402	44.912
2014-02-14 00:15:44	44.5463	38.7784	46.0925	40.7618	51.7038	44.2895	41.8402	44.912
2014-02-14 00:30:44	44.5463	38.7566	46.0925	40.7618	51.7038	44.2895	41.8183	44.8901
2014-02-14 00:45:44	44.5463	38.7784	46.0925	40.7618	51.7038	44.2895	41.8402	44.912
2014-02-14 01:00:44	44.5682	38.7566	46.0925	40.7399	51.7038	44.2895	41.8402	44.912
2014-02-14 01:15:44	44.5682	38.7566	46.0706	40.7399	51.7038	44.2895	41.8402	44.912
2014-02-14 01:30:44	44.5463	38.7784	46.0925	40.7399	51.7038	44.2895	41.8402	44.8901
2014-02-14 01:45:44	44.5682	38.7566	46.0925	40.7399	51.7038	44.2895	41.8402	44.912
2014-02-14 02:00:44	44.5682	38.7566	46.0706	40.7399	51.6819	44.2895	41.8402	44.8901
2014-02-14 02:15:44	44.5682	38.7566	46.0706	40.718	51.7038	44.3114	41.8402	44.8901
2014-02-14 02:30:44	44.5463	38.7566	46.0706	40.718	51.6819	44.2895	41.8402	44.912
2014-02-14 02:45:44	44.5682	38.7566	46.0706	40.7399	51.7038	44.3114	41.8402	44.8901
2014-02-14 03:00:44	44.5682	38.7566	46.0706	40.7399	51.7038	44.3114	41.8402	44.8901
2014-02-14 03:15:44	44.5682	38.7347	46.0706	40.7399	51.6819	44.3114	41.8622	44.912
2014-02-14 03:30:44	44.5463	38.7566	46.0706	40.7399	51.7038	44.3114	41.8402	44.8901
2014-02-14 03:45:44	44.5463	38.7566	46.0706	40.7399	51.7038	44.3114	41.8402	44.8901
2014-02-14 04:00:44	44.5682	38.7566	46.0487	40.718	51.7038	44.3333	41.8402	44.912
2014-02-14 04:15:44	44.5463	38.7566	46.0706	40.7399	51.6819	44.3114	41.8402	44.8901
2014-02-14 04:30:44	44.5682	38.7566	46.0706	40.6522	51.6819	44.3333	41.8622	44.8901
2014-02-14 04:45:44	44.5682	38.7566	46.0487	40.718	51.6819	44.3333	41.8402	44.912
2014-02-14 05:00:44	44.5682	38.7566	46.0706	40.6303	51.6819	44.3333	41.8402	44.8901
2014-02-14 05:15:44	44.5682	38.7566	46.0487	40.6961	51.6819	44.3333	41.8622	44.8901
2014-02-14 05:30:44	44.5682	38.7566	45.812	40.6961	51.6819	44.3333	41.8622	44.8901
2014-02-14 05:45:44	44.5682	38.7566	46.0487	40.718	51.6819	44.3333	41.8622	44.8901
2014-02-14 06:00:44	44.5682	38.7566	46.0268	40.6084	51.6819	44.3333	41.8622	44.8901
2014-02-14 06:15:44	44.5682	38.7566	46.0487	40.718	51.7038	44.3333	41.8622	44.8901
2014-02-14 06:30:44	44.5682	38.7566	46.0487	40.718	51.6819	44.3333	41.8622	44.8901
2014-02-14 06:45:44	44.5682	38.7566	46.0268	40.718	51.6819	44.3333	41.8622	44.8682
2014-02-14 07:00:44	44.5682	38.7566	46.0487	40.718	51.6819	44.3333	41.8841	44.8901
2014-02-14 07:15:44	44.5682	38.7566	46.0268	40.718	51.6819	44.3333	41.8841	44.8682
2014-02-14 07:30:44	44.5463	38.7566	46.0487	40.718	51.6819	44.3333	41.8841	44.8901
2014-02-14 07:45:44	44.5682	38.7347	46.0487	40.6961	51.6819	44.3333	41.8841	44.8901
2014-02-14 08:00:44	44.5682	38.7566	46.0268	40.718	51.6819	44.3553	41.8841	44.8901
2014-02-14 08:15:44	44.5682	38.7566	46.0268	40.6961	51.6819	44.3333	41.8841	44.8682
2014-02-14 08:30:44	44.5682	38.7347	46.0268	40.6961	51.66	44.3553	41.8622	44.8682
2014-02-14 08:45:44	44.5682	38.7347	46.0268	40.6961	51.6819	44.3333	41.8841	44.8682
2014-02-14 09:00:44	44.5463	38.7566	46.0049	40.6741	51.66	44.3333	41.8622	44.8463
2014-02-14 09:15:44	44.5463	38.7566	45.983	40.6961	51.6381	44.3333	41.8402	44.8463
2014-02-14 09:30:44	44.5463	38.7128	45.961	40.6741	51.6381	44.2895	41.8183	44.8025
2014-02-14 09:45:44	44.5068	38.7128	45.9435	40.6522	51.6381	44.2675	41.7964	44.8244
2014-02-14 10:00:44	44.4849	38.691	45.9435	40.6303	51.6162	44.25	41.7306	44.7412
2014-02-14 10:15:44	44.4849	38.691	45.9216	40.6084	51.6162	44.25	41.7131	44.6756
2014-02-14 10:30:44	44.463	38.6691	45.8997	40.5908	51.6162	44.2061	41.6473	44.6537
2014-02-14 10:45:44	44.463	38.6691	45.8777	40.5908	51.4014	44.1842	41.6473	44.6099
2014-02-14 11:00:44	44.463	38.6472	45.8777	40.5908	51.5767	44.1623	41.6035	44.6099
2014-02-14 11:15:44	44.4411	38.6254	45.8558	40.5908	51.5767	44.1404	41.5816	44.588
2014-02-14 11:30:44	44.4411	38.6472	45.8558	40.5908	51.5548	44.1404	41.5597	44.5661
2014-02-14 11:45:44	44.4192	38.6472	45.8558	40.5908	51.5329	44.1404	41.5816	44.588
2014-02-14 12:00:44	44.4192	38.6472	45.8558	40.6084	51.5329	44.1404	41.6035	44.5661
2014-02-14 12:15:44	44.3973	38.6254	45.8339	40.5908	51.489	44.1404	41.5816	44.5661
2014-02-14 12:30:44	44.3973	38.6254	45.8339	40.5908	51.489	44.1184	41.5597	44.5443
2014-02-14 12:45:44	44.3754	38.6254	45.7901	40.5689	51.489	44.0965	41.5597	44.5443
2014-02-14 13:00:44	44.2877	38.6035	45.7681	40.5689	51.489	44.0965	41.5377	44.5443
2014-02-14 13:15:44	44.3535	38.5816	45.7901	40.5689	51.4452	44.0746	41.5377	44.5443
2014-02-14 13:30:44	44.3535	38.5816	45.7681	40.547	51.4014	44.0746	41.5158	44.5224
2014-02-14 13:45:44	44.3535	38.5816	45.7462	40.547	51.4671	44.0526	41.5158	44.5049
2014-02-14 14:00:44	44.3096	38.5379	45.7243	40.547	51.4014	44.0746	41.4939	44.5049
2014-02-14 14:15:44	44.3096	38.5598	45.7024	40.5032	51.4233	44.0307	41.4939	44.483
2014-02-14 14:30:44	44.2877	38.5379	45.6805	40.5032	51.4014	44.0526	41.472	44.483
2014-02-14 14:45:44	44.2877	38.4985	45.6629	40.4812	51.3794	44.0307	41.4501	44.483
2014-02-14 15:00:44	44.2483	38.4767	45.641	40.4812	51.3794	44.0088	41.4325	44.4392
2014-02-14 15:15:44	44.2483	38.4329	45.5972	40.4593	51.3794	43.9693	41.4106	44.4173
2014-02-14 15:30:44	44.2264	38.4329	45.5972	40.4593	51.3575	43.9693	41.3887	44.4173
2014-02-14 15:45:44	44.2264	38.4111	45.5533	40.4374	51.3575	43.9254	41.3668	44.3735
2014-02-14 16:00:44	44.2045	38.3892	45.5314	40.3936	51.3356	43.9254	41.3668	44.3517
2014-02-14 16:15:44	44.2264	38.3892	45.5314	40.3497	51.3356	43.9035	41.3449	44.3517
2014-02-14 16:30:44	44.2045	38.3673	45.4876	40.3497	51.2962	43.8596	41.3668	44.3079
2014-02-14 16:45:44	44.2045	38.3455	45.4657	40.3278	51.3137	43.8816	41.3449	44.3079
2014-02-14 17:00:44	44.2045	38.3673	45.4657	40.3278	51.2962	43.8816	41.3449	44.286
2014-02-14 17:15:44	44.2045	38.3673	45.4657	40.3717	51.2962	43.8816	41.3668	44.286
2014-02-14 17:30:44	44.2045	38.3673	45.4657	40.3717	51.3137	43.8816	41.3668	44.3079
2014-02-14 17:45:44	44.2045	38.3673	45.4437	40.3936	51.2962	43.8596	41.3887	44.3079
2014-02-14 18:00:44	44.2045	38.3892	45.4437	40.4155	51.3137	43.8596	41.4325	44.286
2014-02-14 18:15:44	44.2264	38.4111	45.4657	40.4593	51.3356	43.8816	41.4501	44.3517
2014-02-14 18:30:44	44.2483	38.4548	45.4876	40.5032	51.3575	43.9254	41.4939	44.4173
2014-02-14 18:45:44	44.2483	38.4329	45.4876	40.5032	51.3575	43.9474	41.5158	44.4611
2014-02-14 19:00:44	44.2483	38.4548	45.4876	40.5032	51.3794	43.9254	41.5158	44.4392
2014-02-14 19:15:44	44.2658	38.4329	45.4876	40.5032	51.3794	43.9254	41.5377	44.4611
2014-02-14 19:30:44	44.2658	38.4329	45.4876	40.5032	51.3575	43.9254	41.5158	44.4611
2014-02-14 19:45:44	44.2658	38.4329	45.4876	40.5032	51.3575	43.9254	41.5158	44.4611
2014-02-14 20:00:44	44.2658	38.4329	45.4876	40.5032	51.3356	43.9474	41.5158	44.4611
2014-02-14 20:15:44	44.2483	38.4329	45.4876	40.5032	51.3356	43.9254	41.5158	44.4611
2014-02-14 20:30:44	44.2658	38.4329	45.4876	40.5032	51.3356	43.9474	41.5377	44.4611
2014-02-14 20:45:44	44.2658	38.4329	45.4876	40.5032	51.3356	43.9474	41.5158	44.483
2014-02-14 21:00:44	44.2658	38.4329	45.4876	40.4812	51.3356	43.9474	41.5158	44.483
2014-02-14 21:15:44	44.2658	38.4111	45.4876	40.5032	51.3356	43.9474	41.5377	44.483
2014-02-14 21:30:44	44.2658	38.4111	45.4876	40.4812	51.3356	43.9474	41.5158	44.483
2014-02-14 21:45:44	44.2658	38.4111	45.4876	40.4812	51.3137	43.9474	41.5158	44.483
2014-02-14 22:00:44	44.2658	38.4111	45.4876	40.4812	51.3137	43.9474	41.5158	44.483
2014-02-14 22:15:44	44.2658	38.4111	45.4876	40.4812	51.3137	43.9474	41.5158	44.483
2014-02-14 22:30:44	44.2658	38.4111	45.4876	40.4812	51.3137	43.9474	41.5158	44.483
2014-02-14 22:45:44	44.2658	38.4111	45.4876	40.4812	51.3137	43.9693	41.5158	44.483
2014-02-14 23:00:44	44.2658	38.4111	45.4876	40.4812	51.3137	43.9693	41.5377	44.5049
2014-02-14 23:15:44	44.2658	38.3892	45.4876	40.4812	51.3356	43.9693	41.5158	44.5049
2014-02-14 23:30:44	44.2658	38.4111	45.4876	40.4812	51.3137	43.9693	41.5158	44.5049
2014-02-14 23:45:44	44.2658	38.4111	45.4876	40.4812	51.3137	43.9693	41.5158	44.483
2014-02-15 00:00:44	44.2658	38.3892	45.4876	40.4812	51.3137	43.9693	41.5158	44.483
2014-02-15 00:15:44	44.2658	38.4111	45.4876	40.4812	51.3137	43.9693	41.5158	44.483
2014-02-15 00:30:44	44.2658	38.4111	45.4876	40.4812	51.3137	43.9693	41.5158	44.483
2014-02-15 00:45:44	44.2877	38.3892	45.4876	40.4812	51.3137	43.9693	41.5158	44.5049
2014-02-15 01:00:44	44.2877	38.3892	45.4876	40.4812	51.3137	43.9693	41.5158	44.483
2014-02-15 01:15:44	44.2658	38.3892	45.4876	40.4812	51.3137	43.9868	41.5158	44.483
2014-02-15 01:30:44	44.2658	38.3892	45.4876	40.4812	51.3137	43.9868	41.5158	44.483
2014-02-15 01:45:44	44.2877	38.3892	45.4876	40.4812	51.3137	43.9868	41.5158	44.5049
2014-02-15 02:00:44	44.2877	38.3892	45.4876	40.4812	51.3137	43.9868	41.5158	44.5049
2014-02-15 02:15:44	44.2877	38.4111	45.4876	40.4812	51.3137	43.9868	41.5158	44.5049
2014-02-15 02:30:44	44.2877	38.3892	45.4876	40.4812	51.3137	43.9868	41.5158	44.5049
2014-02-15 02:45:44	44.2877	38.3892	45.4876	40.4812	51.3137	43.9693	41.5158	44.483
2014-02-15 03:00:44	44.2877	38.3892	45.4876	40.4812	51.3137	43.9868	41.5158	44.483
2014-02-15 03:15:44	44.2877	38.3892	45.4876	40.4593	51.3356	43.9693	41.5158	44.483
2014-02-15 03:30:44	44.2877	38.3892	45.4876	40.4593	51.3356	43.9868	41.5158	44.5049
2014-02-15 03:45:44	44.2877	38.3892	45.4876	40.4593	51.3356	43.9868	41.5158	44.5049
2014-02-15 04:00:44	44.2877	38.3673	45.4876	40.4812	51.3137	43.9868	41.5377	44.5049
2014-02-15 04:15:44	44.2877	38.3892	45.4876	40.4593	51.3137	43.9868	41.5377	44.483
2014-02-15 04:30:44	44.2877	38.3892	45.4876	40.4812	51.3137	43.9868	41.5377	44.5049
2014-02-15 04:45:44	44.2877	38.3892	45.4876	40.4812	51.3137	43.9868	41.5158	44.483
2014-02-15 05:00:44	44.2877	38.3892	45.4876	40.4593	51.3137	43.9868	41.5158	44.5049
2014-02-15 05:15:44	44.2877	38.3673	45.4876	40.4812	51.3356	44.0088	41.5158	44.483
2014-02-15 05:30:44	44.2877	38.3892	45.4876	40.4593	51.3137	43.9868	41.5377	44.5049
2014-02-15 05:45:44	44.2877	38.3892	45.4876	40.4593	51.3137	43.9868	41.5377	44.483
2014-02-15 06:00:44	44.2877	38.4111	45.4876	40.4593	51.3137	44.0088	41.5158	44.483
2014-02-15 06:15:44	44.3096	38.4111	45.4876	40.4593	51.3137	43.9868	41.5377	44.483
2014-02-15 06:30:44	44.3096	38.4329	45.4876	40.4812	51.3137	44.0088	41.5377	44.5049
2014-02-15 06:45:44	44.3096	38.4111	45.4876	40.4812	51.3137	44.0088	41.5377	44.483
2014-02-15 07:00:44	44.3096	38.4111	45.4876	40.4812	51.3137	43.9868	41.5377	44.5049
2014-02-15 07:15:44	44.3096	38.4111	45.4876	40.4593	51.3356	44.0088	41.5377	44.5049
2014-02-15 07:30:44	44.3096	38.4111	45.4876	40.4593	51.3137	44.0088	41.5377	44.483
2014-02-15 07:45:44	44.3096	38.4111	45.4876	40.4593	51.3137	44.0088	41.5377	44.483
2014-02-15 08:00:44	44.3096	38.4111	45.4657	40.4593	51.3137	44.0088	41.5377	44.483
2014-02-15 08:15:44	44.3096	38.4111	45.4657	40.4593	51.3137	44.0088	41.5158	44.483
2014-02-15 08:30:44	44.3096	38.4111	45.4657	40.4593	51.3137	43.9868	41.5377	44.483
2014-02-15 08:45:44	44.2877	38.4111	45.4657	40.4593	51.3137	43.9868	41.5377	44.483
2014-02-15 09:00:44	44.2877	38.3892	45.4657	40.4374	51.3137	43.9868	41.5377	44.483
2014-02-15 09:15:44	44.2877	38.3892	45.4657	40.4593	51.2962	43.9693	41.5377	44.4611
2014-02-15 09:30:44	44.2877	38.4111	45.4437	40.4593	51.3137	43.9693	41.5158	44.4611
2014-02-15 09:45:44	44.2877	38.3673	45.4437	40.4593	51.2962	43.9868	41.5158	44.4392
2014-02-15 10:00:44	44.2658	38.3673	45.4437	40.4593	51.2962	43.9474	41.4939	44.4392
2014-02-15 10:15:44	44.2658	38.3892	45.4218	40.4374	51.2962	43.9474	41.5158	44.4173
2014-02-15 10:30:44	44.2658	38.3455	45.4218	40.4374	51.2962	43.9254	41.4939	44.4173
2014-02-15 10:45:44	44.2658	38.3673	45.3999	40.4155	51.2962	43.9035	41.4939	44.4173
2014-02-15 11:00:44	44.2483	38.3455	45.3604	40.3497	51.2742	43.8816	41.472	44.3735
2014-02-15 11:15:44	44.2483	38.1968	45.3385	40.3936	51.2523	43.8596	41.4106	44.3298
2014-02-15 11:30:44	44.2264	38.3236	45.3604	40.3936	51.2304	43.8596	41.4106	44.3298
2014-02-15 11:45:44	44.2264	38.3455	45.3604	40.3936	51.2304	43.8596	41.4106	44.3298
2014-02-15 12:00:44	44.2264	38.3455	45.3385	40.3936	51.2085	43.8596	41.4325	44.3298
2014-02-15 12:15:44	44.2264	38.3236	45.3824	40.3717	51.2085	43.8377	41.4106	44.286
2014-02-15 12:30:44	44.2045	38.3455	45.3824	40.3717	51.1866	43.8377	41.4106	44.3079
2014-02-15 12:45:44	44.2264	38.3236	45.3824	40.3936	51.2085	43.8377	41.4106	44.286
2014-02-15 13:00:44	44.2483	38.3892	45.3999	40.3717	51.1866	43.8377	41.4325	44.286
2014-02-15 13:15:44	44.2264	38.3892	45.4218	40.3717	51.1866	43.8377	41.4325	44.286
2014-02-15 13:30:44	44.2264	38.3892	45.3999	40.3717	51.1646	43.8377	41.4325	44.286
2014-02-15 13:45:44	44.2264	38.3892	45.3999	40.3497	51.1427	43.8377	41.3887	44.2247
2014-02-15 14:00:44	44.2483	38.3892	45.4218	40.3497	51.1208	43.8377	41.4325	44.2641
2014-02-15 14:15:44	44.2264	38.4111	45.3999	40.3497	51.1427	43.8158	41.4106	44.2641
2014-02-15 14:30:44	44.2264	38.3892	45.3999	40.3278	51.1427	43.8158	41.4106	44.2422
2014-02-15 14:45:44	44.2264	38.4111	45.3999	40.3103	51.1427	43.8377	41.4106	44.2247
2014-02-15 15:00:44	44.2264	38.4111	45.4218	40.3497	51.1427	43.8158	41.4106	44.2422
2014-02-15 15:15:44	44.2264	38.4329	45.4437	40.3497	51.0989	43.8377	41.4106	44.2641
2014-02-15 15:32:13	44.2264	38.4329	45.4876	40.3497	51.1208	43.8377	41.4501	44.3079
2014-02-15 15:47:13	44.2264	38.4548	45.4657	40.3497	51.1208	43.8377	41.4501	44.286
2014-02-15 16:02:13	44.2264	38.4329	45.4657	40.3278	51.1208	43.8158	41.4325	44.2422
2014-02-15 16:17:13	44.1826	38.3892	45.4437	40.3497	51.1208	43.8377	41.4501	44.2641
2014-02-15 16:32:13	44.2483	38.4548	45.4657	40.3278	51.1427	43.8158	41.4501	44.2641
2014-02-15 16:47:13	44.2483	38.4548	45.4657	40.3278	51.1208	43.8377	41.5158	44.3079
2014-02-15 17:02:13	44.2483	38.4767	45.4657	40.3278	51.1427	43.8816	41.5158	44.3298
2014-02-15 17:17:13	44.2658	38.4985	45.5095	40.3278	51.1646	43.8816	41.5377	44.3517
2014-02-15 17:32:13	44.2658	38.3892	45.5095	40.3103	51.1866	43.9035	41.5377	44.3954
2014-02-15 17:47:13	44.2658	38.4985	45.4876	40.3278	51.1866	43.8816	41.5377	44.3735
2014-02-15 18:02:13	44.2877	38.4548	45.5095	40.3278	51.1866	43.9035	41.5377	44.3954
2014-02-15 18:17:13	44.2658	38.4985	45.5095	40.3278	51.1866	43.9254	41.5377	44.3954
2014-02-15 18:32:13	44.2877	38.4985	45.5095	40.3278	51.1866	43.9035	41.5377	44.3954
2014-02-15 18:47:13	44.2877	38.4985	45.5095	40.3278	51.1866	43.9035	41.5377	44.3954
2014-02-15 19:02:13	44.2877	38.4985	45.5095	40.3103	51.1866	43.9035	41.5377	44.3954
2014-02-15 19:17:13	44.2877	38.4767	45.5095	40.3103	51.1866	43.9035	41.5377	44.3954
2014-02-15 19:32:13	44.2877	38.4985	45.5095	40.3103	51.1866	43.9254	41.5377	44.4173
2014-02-15 19:47:13	44.2877	38.4985	45.5095	40.3278	51.1866	43.9254	41.5377	44.4173
2014-02-15 20:02:13	44.2877	38.4985	45.5095	40.3103	51.1866	43.9035	41.5377	44.4173
2014-02-15 20:17:13	44.2877	38.4985	45.4437	40.3103	51.1646	43.9254	41.5377	44.4173
2014-02-15 20:32:13	44.2877	38.4767	45.5095	40.3278	51.1866	43.9254	41.5377	44.4173
2014-02-15 20:47:13	44.2877	38.4985	45.5095	40.3103	51.1866	43.9254	41.5377	44.4173
2014-02-15 21:02:13	44.2877	38.4985	45.5095	40.3103	51.1866	43.9254	41.5377	44.4173
2014-02-15 21:17:13	44.2877	38.4767	45.5314	40.3278	51.1866	43.9254	41.5377	44.4173
2014-02-15 21:32:13	44.2877	38.4985	45.5095	40.3103	51.1866	43.9474	41.5377	44.4173
2014-02-15 21:47:13	44.2877	38.4985	45.5095	40.3103	51.1866	43.9254	41.5597	44.4173
2014-02-15 22:02:13	44.2877	38.4767	45.5095	40.3278	51.1866	43.9474	41.5377	44.4173
2014-02-15 22:17:13	44.2877	38.4985	45.5095	40.3103	51.1866	43.9254	41.5377	44.4173
2014-02-15 22:32:13	44.2877	38.4985	45.5095	40.3103	51.1866	43.9474	41.5377	44.4173
2014-02-15 22:47:13	44.2877	38.4985	45.5095	40.3103	51.1866	43.9474	41.5377	44.3954
2014-02-15 23:02:13	44.2877	38.4767	45.5095	40.3278	51.1866	43.9474	41.5377	44.4173
2014-02-15 23:17:13	44.2877	38.4767	45.5095	40.3278	51.1866	43.9474	41.5377	44.4173
2014-02-15 23:32:13	44.2877	38.4985	45.5095	40.3103	51.1866	43.9474	41.5377	44.4173
2014-02-15 23:47:13	44.2877	38.4985	45.5314	40.3103	51.1866	43.9254	41.5377	44.3954
2014-02-16 00:02:13	44.2877	38.4985	45.1851	40.3103	51.1866	43.9474	41.5597	44.4173
2014-02-16 00:17:13	44.2877	38.4985	45.5095	40.3278	51.1866	43.9254	41.5377	44.4173
2014-02-16 00:32:13	44.2877	38.4767	45.5095	40.3103	51.1866	43.9474	41.5377	44.4173
2014-02-16 00:47:13	44.2877	38.4767	45.5095	40.3103	51.1866	43.9474	41.5377	44.4173
2014-02-16 01:02:13	44.2877	38.4985	45.5095	40.3103	51.1866	43.9474	41.5597	44.4173
2014-02-16 01:17:13	44.2877	38.4767	45.5095	40.3103	51.1866	43.9474	41.5377	44.3954
2014-02-16 01:32:13	44.2877	38.4548	45.4876	40.3103	51.1866	43.9254	41.5377	44.3954
2014-02-16 01:47:13	44.2877	38.4767	45.4876	40.3103	51.1866	43.9474	41.5377	44.3954
2014-02-16 02:02:13	44.2877	38.4985	45.4437	40.2884	51.1866	43.9474	41.5377	44.3954
2014-02-16 02:17:13	44.2658	38.4767	45.4876	40.3103	51.1866	43.9474	41.5377	44.3954
2014-02-16 02:32:13	44.2877	38.4767	45.4876	40.3103	51.1866	43.9474	41.5377	44.3954
2014-02-16 02:47:13	44.2877	38.4767	45.5095	40.3103	51.1866	43.9254	41.5377	44.3954
2014-02-16 03:02:13	44.2877	38.4767	45.5095	40.3278	51.1866	43.9474	41.5377	44.3954
2014-02-16 03:17:13	44.2877	38.4767	45.5095	40.3278	51.1866	43.9474	41.5377	44.3954
2014-02-16 03:32:13	44.2658	38.4767	45.5095	40.3103	51.1866	43.9474	41.5377	44.3954
2014-02-16 03:47:13	44.2658	38.4767	45.5095	40.3278	51.1866	43.9254	41.5158	44.3735
2014-02-16 04:02:13	44.2658	38.4767	45.4657	40.3103	51.1646	43.9254	41.5377	44.3735
2014-02-16 04:17:13	44.2877	38.4767	45.5095	40.3103	51.1866	43.9474	41.5377	44.3735
2014-02-16 04:32:13	44.2658	38.4548	45.5095	40.3103	51.1866	43.9474	41.5377	44.3735
2014-02-16 04:47:13	44.2877	38.4548	45.5095	40.3278	51.2085	43.9474	41.5377	44.3954
2014-02-16 05:02:13	44.2877	38.4767	45.5095	40.3278	51.2085	43.9693	41.5597	44.4173
2014-02-16 05:17:13	44.3096	38.4767	45.4876	40.3103	51.2085	43.9693	41.5597	44.3954
2014-02-16 05:32:13	44.2877	38.4767	45.4876	40.3103	51.2085	43.9693	41.5377	44.3954
2014-02-16 05:47:13	44.2877	38.4767	45.4876	40.3103	51.2085	43.9693	41.5597	44.3954
2014-02-16 06:02:13	44.2877	38.4767	45.5095	40.3103	51.2085	43.9693	41.5597	44.3954
2014-02-16 06:17:13	44.2877	38.4767	45.5095	40.3103	51.2085	43.9693	41.5597	44.3954
2014-02-16 06:32:13	44.2877	38.4767	45.4876	40.3278	51.1866	43.9693	41.5597	44.3954
2014-02-16 06:47:13	44.2877	38.4767	45.4876	40.3278	51.2085	43.9474	41.5597	44.3954
2014-02-16 07:02:13	44.2877	38.4767	45.4876	40.3278	51.1866	43.9474	41.5597	44.3954
2014-02-16 07:17:13	44.2877	38.4767	45.4437	40.2884	51.1866	43.9693	41.5377	44.3735
2014-02-16 07:32:13	44.2658	38.4985	45.4437	40.3278	51.1866	43.9474	41.5377	44.2422
2014-02-16 07:47:13	44.2877	38.4767	45.4657	40.3278	51.1866	43.9693	41.5597	44.3954
2014-02-16 08:02:13	44.2483	38.4767	45.4218	40.3103	51.1866	43.9693	41.5377	44.3954
2014-02-16 08:17:13	44.2658	38.4767	45.3824	40.3103	51.1866	43.9693	41.5158	44.3954
2014-02-16 08:32:13	44.2658	38.4767	45.3166	40.2664	51.1866	43.9474	41.5158	44.3735
2014-02-16 08:47:13	44.2483	38.4548	45.3604	40.2445	51.1208	43.8596	41.4939	44.3079
2014-02-16 09:02:13	44.2483	38.4548	45.3166	40.0911	51.1427	43.9474	41.5158	44.3079
2014-02-16 09:17:13	44.2045	38.4111	45.2509	40.1788	51.1427	43.9035	41.472	44.286
2014-02-16 09:32:13	44.1607	38.3236	45.3385	40.2445	51.077	43.8816	41.4501	44.2028
2014-02-16 09:47:13	44.1607	38.4329	45.1632	40.2226	51.0331	43.8158	41.3229	44.1153
2014-02-16 10:02:13	44.0292	38.3892	45.2728	40.2445	50.9937	43.7939	41.3449	44.1372
2014-02-16 10:17:13	44.1168	38.4111	45.036	40.0692	51.0156	43.7719	41.2791	44.0934
2014-02-16 10:32:13	44.073	38.3236	45.1851	40.2226	51.0156	43.7939	41.2353	44.0058
2014-02-16 10:47:13	44.0949	38.2799	45.1632	40.1788	50.9717	43.7061	41.1914	44.0715
2014-02-16 11:02:13	43.946	38.3017	45.1193	40.2007	50.9937	43.7719	41.2133	44.0715
2014-02-16 11:17:13	44.0073	38.2187	45.036	40.1349	50.9717	43.7061	41.1695	43.9621
2014-02-16 11:32:13	44.073	38.2799	45.036	40.1788	50.9279	43.6886	41.1695	44.0496
2014-02-16 11:47:13	44.0511	38.258	45.1632	40.1568	50.9279	43.6886	41.152	44.0277
2014-02-16 12:02:13	43.946	38.2799	45.036	40.1568	50.9279	43.6886	41.0862	43.9227
2014-02-16 12:17:13	43.9679	38.2799	44.8607	40.0911	50.9498	43.6886	41.1081	43.9839
2014-02-16 12:32:13	43.8802	38.1093	45.058	40.0078	50.8841	43.6447	41.1081	43.9446
2014-02-16 12:47:13	43.9021	38.1968	45.1193	40.0911	50.8841	43.6667	41.0643	43.9621
2014-02-16 13:02:13	43.9679	38.1093	45.0141	40.0692	50.8402	43.6228	41.0205	43.857
2014-02-16 13:17:13	43.9021	38.1312	44.9484	40.0472	50.8402	43.6009	41.0205	43.9446
2014-02-16 13:32:13	43.8145	38	44.9484	40.0472	50.7745	43.6447	40.9766	43.8132
2014-02-16 13:47:13	43.7926	37.9388	45.0141	40.0692	50.7526	43.557	40.9547	43.8789
2014-02-16 14:02:13	43.7926	37.9781	44.9264	40.0078	50.6912	43.5351	40.8889	43.7257
2014-02-16 14:17:13	43.7488	37.9606	44.9703	40.0078	50.6912	43.5789	40.8714	43.7257
2014-02-16 14:32:13	43.6874	37.895	44.6678	39.8763	50.7131	43.557	40.8495	43.6644
2014-02-16 14:47:13	43.7269	37.9169	44.7993	39.8544	50.472	43.364	40.8495	43.6425
2014-02-16 15:02:13	43.6874	37.9169	44.8388	39.8982	50.6693	43.4693	40.8714	43.6644
2014-02-16 15:17:13	43.5779	37.9169	44.7116	39.7448	50.6693	43.4912	40.8714	43.6819
2014-02-16 15:32:13	43.6655	37.895	44.7555	39.8982	50.5597	43.2763	40.8714	43.6819
2014-02-16 15:47:13	43.6436	37.8513	44.6459	39.8982	50.6254	43.4912	40.9109	43.6644
2014-02-16 16:02:13	43.5998	37.895	44.6897	39.7886	50.5816	43.4474	40.8889	43.6819
2014-02-16 16:17:13	43.4464	37.7857	44.3434	39.6834	50.5816	43.4079	40.8714	43.5768
2014-02-16 16:32:13	43.6217	37.9169	44.5801	39.7886	50.4939	43.386	40.8889	43.6819
2014-02-16 16:47:13	43.6217	37.9606	44.6678	39.8324	50.6254	43.4474	40.8714	43.6644
2014-02-16 17:02:13	43.5998	37.9606	44.7993	39.8763	50.6254	43.4474	40.9109	43.7038
2014-02-16 17:17:13	43.6217	37.9169	44.6897	39.8324	50.5816	43.4079	40.9766	43.7038
2014-02-16 17:32:13	43.5779	37.8294	44.6459	39.7667	50.6254	43.4693	40.9328	43.6819
2014-02-16 17:47:13	43.6217	37.9606	44.6897	39.7667	50.6473	43.4693	40.9547	43.7257
2014-02-16 18:02:13	43.705	37.9606	44.7774	39.8105	50.6693	43.5132	40.9985	43.7695
2014-02-16 18:17:13	43.6874	37.9781	44.7993	39.8105	50.7131	43.5351	40.9985	43.7913
2014-02-16 18:32:13	43.705	37.9388	44.7993	39.7886	50.735	43.5351	41.0643	43.8351
2014-02-16 18:47:13	43.705	37.9606	44.8388	39.8105	50.6912	43.5132	41.0424	43.857
2014-02-16 19:02:13	43.7269	37.9606	44.8388	39.8105	50.6693	43.5132	41.0205	43.8351
2014-02-16 19:17:13	43.6874	37.9169	44.8607	39.7886	50.6912	43.5351	40.9985	43.7913
2014-02-16 19:32:13	43.705	37.9388	44.8607	39.8105	50.6912	43.5132	40.9985	43.8132
2014-02-16 19:47:13	43.6436	37.9388	44.8607	39.7886	50.6912	43.5132	41.0424	43.8351
2014-02-16 20:02:13	43.6874	37.9388	44.8607	39.7886	50.6912	43.5351	41.0424	43.857
2014-02-16 20:17:13	43.6874	37.9388	44.8826	39.7886	50.6912	43.5351	41.0424	43.8789
2014-02-16 20:32:13	43.6874	37.9388	44.8826	39.7886	50.6912	43.5351	41.0424	43.857
2014-02-16 20:47:13	43.6655	37.9388	44.8826	39.7886	50.6912	43.5351	41.0424	43.8789
2014-02-16 21:02:13	43.6655	37.9388	44.8826	39.7886	50.6912	43.5351	41.0424	43.8789
2014-02-16 21:17:13	43.6655	37.9388	44.8826	39.7886	50.6693	43.5132	41.0424	43.857
2014-02-16 21:32:13	43.6874	37.9388	44.9045	39.7886	50.6693	43.5351	41.0643	43.8789
2014-02-16 21:47:13	43.6874	37.9169	44.8826	39.7886	50.6693	43.5351	41.0424	43.8789
2014-02-16 22:02:13	43.6874	37.9169	44.8826	39.7886	50.6693	43.5351	41.0424	43.8789
2014-02-16 22:17:13	43.6874	37.9169	44.8826	39.7667	50.6693	43.5351	41.0424	43.8789
2014-02-16 22:32:13	43.6874	37.9169	44.9045	39.7886	50.6693	43.5351	41.0643	43.8789
2014-02-16 22:47:13	43.6874	37.9388	44.8826	39.7886	50.6693	43.5351	41.0424	43.8789
2014-02-16 23:02:13	43.6874	37.9388	44.9045	39.7886	50.6693	43.557	41.0424	43.8789
2014-02-16 23:17:13	43.6874	37.9169	44.8826	39.7886	50.6693	43.557	41.0643	43.8789
2014-02-16 23:32:13	43.6874	37.9388	44.9045	39.7886	50.6693	43.557	41.0424	43.8789
2014-02-16 23:47:13	43.705	37.9169	44.9045	39.7886	50.6693	43.557	41.0424	43.8789
2014-02-17 00:02:13	43.6874	37.9169	44.9045	39.7886	50.6693	43.557	41.0424	43.9008
2014-02-17 00:17:13	43.705	37.9169	44.9045	39.7886	50.6693	43.557	41.0643	43.8789
2014-02-17 00:32:13	43.705	37.9169	44.9045	39.7886	50.6693	43.557	41.0643	43.8789
2014-02-17 00:47:13	43.705	37.9169	44.9045	39.7667	50.6693	43.5789	41.0643	43.9008
2014-02-17 01:02:13	43.7269	37.9169	44.9045	39.7886	50.6693	43.5789	41.0424	43.8789
2014-02-17 01:17:13	43.705	37.9169	44.9045	39.7667	50.6693	43.5789	41.0643	43.9008
2014-02-17 01:32:13	43.7269	37.895	44.9045	39.7886	50.6693	43.5789	41.0643	43.8789
2014-02-17 01:47:13	43.705	37.9169	44.9045	39.7886	50.6693	43.5789	41.0643	43.9008
2014-02-17 02:02:13	43.7269	37.9169	44.9045	39.7886	50.6693	43.5789	41.0643	43.9008
2014-02-17 02:17:13	43.7269	37.895	44.9045	39.7886	50.6693	43.5789	41.0643	43.9008
2014-02-17 02:32:13	43.705	37.9169	44.9264	39.7886	50.6693	43.6009	41.0643	43.9008
2014-02-17 02:47:13	43.705	37.895	44.9045	39.7667	50.6693	43.6009	41.0643	43.9008
2014-02-17 03:02:13	43.7269	37.9169	44.9264	39.7886	50.6693	43.6009	41.0643	43.9008
2014-02-17 03:17:13	43.7269	37.9169	44.9264	39.7886	50.6693	43.6009	41.0862	43.9008
2014-02-17 03:32:13	43.7269	37.9169	44.9264	39.7886	50.6693	43.6009	41.0643	43.9008
2014-02-17 03:47:13	43.7269	37.9169	44.9264	39.7886	50.6693	43.6009	41.0643	43.9008
2014-02-17 04:02:13	43.7269	37.9169	44.9264	39.7886	50.6693	43.6009	41.0643	43.9008
2014-02-17 04:17:13	43.7269	37.9169	44.9264	39.7886	50.6912	43.6009	41.0643	43.9008
2014-02-17 04:32:13	43.7269	37.9169	44.9264	39.7886	50.6693	43.6228	41.0643	43.9227
2014-02-17 04:47:13	43.7269	37.9169	44.9264	39.7886	50.6693	43.6009	41.0643	43.9227
2014-02-17 05:02:13	43.7269	37.9169	44.9264	39.7886	50.6693	43.6228	41.0862	43.9008
2014-02-17 05:17:13	43.7926	37.9169	44.9264	39.7886	50.6912	43.6228	41.0862	43.9227
2014-02-17 05:32:13	43.7707	37.9169	44.9264	39.7886	50.6693	43.6228	41.0862	43.9008
2014-02-17 05:47:13	43.7926	37.9169	44.9484	39.7886	50.6693	43.6228	41.0862	43.9008
2014-02-17 06:02:13	43.7926	37.9169	44.9264	39.7886	50.6912	43.6447	41.0862	43.9227
2014-02-17 06:17:13	43.7926	37.9169	44.9264	39.8105	50.6912	43.6447	41.0862	43.9008
2014-02-17 06:32:13	43.7926	37.9169	44.9264	39.8105	50.6912	43.6447	41.0862	43.9008
2014-02-17 06:47:13	43.7926	37.9169	44.9264	39.8105	50.6693	43.6228	41.0862	43.9227
2014-02-17 07:02:13	43.7926	37.895	44.9264	39.8105	50.6693	43.6447	41.0862	43.9227
2014-02-17 07:17:13	43.7926	37.9169	44.9264	39.8105	50.6693	43.6009	41.0862	43.9227
2014-02-17 07:32:13	43.7926	37.9169	44.9264	39.8105	50.6693	43.6447	41.0862	43.9227
2014-02-17 07:47:13	43.7926	37.9169	44.9264	39.8105	50.6693	43.6447	41.0862	43.9227
2014-02-17 08:02:13	43.7926	37.9169	44.9264	39.8105	50.6693	43.6667	41.0862	43.9227
2014-02-17 08:17:13	43.7926	37.9169	44.9264	39.8105	50.6912	43.6447	41.0862	43.9227
2014-02-17 08:32:13	43.7926	37.9169	44.9045	39.7667	50.6693	43.6447	41.0643	43.9227
2014-02-17 08:47:13	43.7926	37.9169	44.9045	39.7886	50.6693	43.6228	41.0643	43.9008
2014-02-17 09:02:13	43.7707	37.895	44.9045	39.7886	50.6693	43.6228	41.0424	43.8789
2014-02-17 09:17:13	43.7707	37.895	44.9045	39.7886	50.6473	43.6228	41.0424	43.857
2014-02-17 09:32:13	43.7707	37.895	44.8826	39.7886	50.6473	43.6009	41.0205	43.857
2014-02-17 09:47:13	43.7269	37.8513	44.8826	39.7667	50.6473	43.6009	40.9985	43.8132
2014-02-17 10:02:13	43.6874	37.742	44.8607	39.7667	50.6035	43.5351	40.9985	43.7913
2014-02-17 10:17:13	43.6874	37.8294	44.8169	39.7667	50.5597	43.4693	40.9547	43.7476
2014-02-17 10:32:13	43.6436	37.8513	44.8169	39.7667	50.4939	43.4079	40.9547	43.7038
2014-02-17 10:47:13	43.6436	37.8294	44.7993	39.7448	50.3887	43.4693	40.9766	43.7476
2014-02-17 11:02:13	43.5998	37.7857	44.7555	39.7448	50.5597	43.4693	40.8889	43.6425
2014-02-17 11:17:13	43.6217	37.8076	44.6897	39.7448	50.5377	43.4254	40.8495	43.5987
2014-02-17 11:32:13	43.5779	37.8076	44.5188	39.7667	50.5597	43.4693	40.8714	43.6644
2014-02-17 11:47:13	43.5779	37.7638	44.5801	39.6834	50.5597	43.4474	40.8276	43.5987
2014-02-17 12:02:13	43.5122	37.8294	44.6459	39.6615	50.5377	43.4254	40.8495	43.6206
2014-02-17 12:17:13	43.5779	37.8294	44.5801	39.6615	50.5816	43.4693	40.8495	43.6644
2014-02-17 12:32:13	43.4903	37.8076	44.453	39.5957	50.5816	43.4254	40.8714	43.6644
2014-02-17 12:47:13	43.4464	37.8513	44.5188	39.5738	50.472	43.386	40.8714	43.5987
2014-02-17 13:02:13	43.3851	37.8076	44.5363	39.5519	50.3668	43.4079	40.8057	43.5987
2014-02-17 13:17:13	43.4903	37.7857	44.4968	39.508	50.5377	43.4079	40.8714	43.6644
2014-02-17 13:32:13	43.4464	37.8076	44.5188	39.53	50.5377	43.386	40.8057	43.5331
2014-02-17 13:47:13	43.4245	37.6808	44.4311	39.4642	50.5158	43.386	40.8495	43.6425
2014-02-17 14:02:13	43.4684	37.742	44.4092	39.4028	50.5158	43.364	40.8276	43.6206
2014-02-17 14:17:13	43.4464	37.742	44.4092	39.4861	50.4325	43.2763	40.7618	43.4674
2014-02-17 14:32:13	43.4245	37.6983	44.4092	39.4642	50.5158	43.3421	40.7837	43.5768
2014-02-17 14:47:13	43.407	37.7201	44.4749	39.4467	50.5158	43.2982	40.7618	43.4893
2014-02-17 15:02:13	43.407	37.7201	44.453	39.4642	50.472	43.2763	40.7399	43.555
2014-02-17 15:17:13	43.3194	37.6983	44.3215	39.4642	50.472	43.2763	40.7399	43.5768
2014-02-17 15:32:13	43.3632	37.637	44.4311	39.4642	50.4501	43.2982	40.7399	43.4674
2014-02-17 15:47:13	43.3632	37.6983	44.4092	39.4467	50.472	43.2763	40.7618	43.4674
2014-02-17 16:02:13	43.166	37.7201	44.453	39.4642	50.4325	43.2763	40.7399	43.4674
2014-02-17 16:17:13	43.3851	37.6983	44.453	39.4642	50.4325	43.2544	40.7399	43.4674
2014-02-17 16:32:13	43.3632	37.6152	44.3872	39.4642	50.4501	43.2982	40.7399	43.4018
2014-02-17 16:47:13	43.407	37.7201	44.4311	39.4861	50.4501	43.3202	40.7618	43.4893
2014-02-17 17:02:13	43.2317	37.6983	44.2996	39.4642	50.4106	43.2544	40.7837	43.3842
2014-02-17 17:17:13	43.3851	37.742	44.3434	39.4861	50.4501	43.2763	40.7618	43.4455
2014-02-17 17:32:13	43.407	37.7857	44.2996	39.4028	50.4106	43.2105	40.8276	43.4893
2014-02-17 17:47:13	43.407	37.7857	44.4092	39.4467	50.4501	43.2982	40.8495	43.4674
2014-02-17 18:02:13	43.3851	37.7857	44.4311	39.4642	50.472	43.3421	40.8495	43.5112
2014-02-17 18:17:13	43.4684	37.8076	44.4968	39.4642	50.472	43.2982	40.8714	43.555
2014-02-17 18:32:13	43.4903	37.8076	44.453	39.4642	50.4939	43.3202	40.9109	43.6206
2014-02-17 18:47:13	43.4684	37.8076	44.453	39.4642	50.472	43.3202	40.9109	43.6425
2014-02-17 19:02:13	43.4903	37.7857	44.453	39.4861	50.4501	43.2982	40.9109	43.6206
2014-02-17 19:17:13	43.4684	37.8076	44.4968	39.4642	50.472	43.3202	40.9109	43.6425
2014-02-17 19:32:13	43.4903	37.7857	44.4749	39.4642	50.472	43.3421	40.9109	43.6425
2014-02-17 19:47:13	43.4684	37.7638	44.5188	39.4642	50.472	43.3421	40.9109	43.6425
2014-02-17 20:02:13	43.4903	37.7638	44.4968	39.4642	50.472	43.3421	40.9109	43.6425
2014-02-17 20:17:13	43.4903	37.7638	44.4968	39.4642	50.4501	43.3202	40.9109	43.6425
2014-02-17 20:32:13	43.5122	37.742	44.5363	39.4642	50.472	43.3421	40.9109	43.6425
2014-02-17 20:47:13	43.4903	37.7638	44.5188	39.4642	50.4501	43.3202	40.9109	43.6644
2014-02-17 21:02:13	43.4903	37.7638	44.5363	39.4642	50.4501	43.3421	40.9109	43.5987
2014-02-17 21:17:13	43.4903	37.7638	44.5363	39.4642	50.4501	43.3421	40.9109	43.6425
2014-02-17 21:32:13	43.4903	37.7638	44.5363	39.4642	50.4501	43.3421	40.9328	43.6644
2014-02-17 21:47:13	43.4684	37.7638	44.5363	39.4642	50.4501	43.364	40.9109	43.6644
2014-02-17 22:02:13	43.4903	37.7638	44.5582	39.4642	50.4501	43.364	40.9109	43.6644
2014-02-17 22:17:13	43.5122	37.7638	44.5188	39.4642	50.4501	43.3421	40.8889	43.6644
2014-02-17 22:32:13	43.4903	37.742	44.5363	39.4467	50.4501	43.3421	40.9109	43.6425
2014-02-17 22:47:13	43.5122	37.7638	44.5363	39.4642	50.4501	43.364	40.8714	43.6206
2014-02-17 23:02:13	43.4903	37.7638	44.5188	39.4642	50.4325	43.364	40.8889	43.6425
2014-02-17 23:17:13	43.4903	37.742	44.5363	39.4642	50.4501	43.364	40.9109	43.6644
2014-02-17 23:32:13	43.5122	37.742	44.5582	39.4642	50.4501	43.364	40.8714	43.6206
2014-02-17 23:47:13	43.5122	37.7638	44.5582	39.4642	50.4501	43.364	40.8889	43.6206
2014-02-18 00:02:13	43.4903	37.7638	44.5582	39.4642	50.4501	43.386	40.8889	43.6425
2014-02-18 00:17:13	43.4903	37.742	44.5582	39.4642	50.4501	43.386	40.9328	43.6644
2014-02-18 00:32:13	43.4903	37.742	44.5801	39.4642	50.4501	43.386	40.9109	43.6644
2014-02-18 00:47:13	43.4903	37.742	44.5801	39.4642	50.4501	43.386	40.9328	43.6644
2014-02-18 01:02:13	43.4684	37.742	44.5801	39.4642	50.4501	43.386	40.9328	43.6644
2014-02-18 01:17:13	43.4903	37.742	44.5801	39.4642	50.4501	43.386	40.9109	43.6644
2014-02-18 01:32:13	43.4903	37.7638	44.5801	39.4642	50.4501	43.386	40.9109	43.6644
2014-02-18 01:47:13	43.4903	37.742	44.5582	39.4642	50.4501	43.386	40.9328	43.6819
2014-02-18 02:02:13	43.4903	37.7638	44.5801	39.4642	50.4501	43.4079	40.9328	43.6819
2014-02-18 02:17:13	43.4684	37.742	44.5801	39.4642	50.4501	43.4079	40.9328	43.6819
2014-02-18 02:32:13	43.4684	37.742	44.5801	39.4642	50.4501	43.386	40.9328	43.6819
2014-02-18 02:47:13	43.4684	37.742	44.5801	39.4642	50.4501	43.4079	40.9328	43.6819
2014-02-18 03:02:13	43.4903	37.742	44.5801	39.4642	50.472	43.4079	40.9328	43.6819
2014-02-18 03:17:13	43.4903	37.742	44.5801	39.4642	50.4501	43.4079	40.9547	43.6819
2014-02-18 03:32:13	43.4684	37.742	44.5801	39.4861	50.472	43.4254	40.9328	43.6819
2014-02-18 03:47:13	43.4903	37.742	44.602	39.4642	50.472	43.4254	40.9328	43.6819
2014-02-18 04:02:13	43.4903	37.742	44.5801	39.4642	50.472	43.4254	40.9328	43.6819
2014-02-18 04:17:13	43.4903	37.7638	44.5801	39.4642	50.472	43.4254	40.9547	43.7038
2014-02-18 04:32:13	43.4903	37.7638	44.602	39.4642	50.472	43.4254	40.9547	43.7038
2014-02-18 04:47:13	43.4903	37.7638	44.5801	39.4642	50.472	43.4254	40.9328	43.7038
2014-02-18 05:02:13	43.5122	37.7638	44.602	39.4642	50.472	43.4474	40.9547	43.7038
2014-02-18 05:17:13	43.5122	37.742	44.602	39.4642	50.472	43.4474	40.9547	43.7257
2014-02-18 05:32:13	43.5122	37.742	44.602	39.4642	50.4501	43.4474	40.9547	43.7038
2014-02-18 05:47:13	43.4903	37.742	44.5801	39.4642	50.472	43.4474	40.9547	43.7038
2014-02-18 06:02:13	43.5122	37.7638	44.602	39.4642	50.4501	43.4079	40.9547	43.7038
2014-02-18 06:17:13	43.5122	37.742	44.602	39.4642	50.472	43.4474	40.9547	43.7038
2014-02-18 06:32:13	43.5122	37.742	44.602	39.4642	50.472	43.4474	40.9547	43.7038
2014-02-18 06:47:13	43.5122	37.742	44.602	39.4642	50.472	43.4474	40.9547	43.7038
2014-02-18 07:02:13	43.5122	37.742	44.602	39.4642	50.472	43.4693	40.9328	43.7038
2014-02-18 07:17:13	43.5122	37.742	44.602	39.4642	50.472	43.4474	40.9547	43.7038
2014-02-18 07:32:13	43.5122	37.742	44.602	39.4861	50.472	43.4693	40.9547	43.7038
2014-02-18 07:47:13	43.5122	37.742	44.602	39.4861	50.472	43.4693	40.9547	43.7038
2014-02-18 08:02:13	43.5122	37.742	44.602	39.4642	50.472	43.4693	40.9766	43.7038
2014-02-18 08:17:13	43.5341	37.742	44.602	39.4861	50.472	43.4693	40.9766	43.7038
2014-02-18 08:32:13	43.5122	37.7638	44.602	39.4642	50.472	43.4693	40.9547	43.7038
2014-02-18 08:47:13	43.5122	37.742	44.5801	39.4642	50.472	43.4474	40.9328	43.7038
2014-02-18 09:02:13	43.5122	37.742	44.602	39.4642	50.472	43.4474	40.9547	43.6644
2014-02-18 09:17:13	43.4903	37.742	44.5801	39.4642	50.472	43.4474	40.9328	43.6819
2014-02-18 09:32:13	43.4903	37.7201	44.5582	39.4642	50.4501	43.4254	40.9328	43.6644
2014-02-18 09:47:13	43.4903	37.742	44.5582	39.4642	50.472	43.4254	40.9109	43.6425
2014-02-18 10:02:13	43.4903	37.7201	44.5582	39.4642	50.4501	43.4079	40.9109	43.6644
2014-02-18 10:17:13	43.4684	37.7201	44.5363	39.4467	50.472	43.4079	40.9109	43.6206
2014-02-18 10:32:13	43.4464	37.7201	44.5363	39.4467	50.4501	43.4079	40.8714	43.6425
2014-02-18 10:47:13	43.4684	37.7201	44.5363	39.4467	50.4501	43.386	40.8889	43.6206
2014-02-18 11:02:13	43.4245	37.6983	44.5363	39.4467	50.4501	43.386	40.8714	43.5987
2014-02-18 11:17:13	43.3851	37.6808	44.5188	39.4642	50.4325	43.364	40.8276	43.5768
2014-02-18 11:32:13	43.407	37.6589	44.4968	39.4642	50.4106	43.3202	40.7837	43.5331
2014-02-18 11:47:13	43.407	37.6983	44.4968	39.4467	50.4325	43.3202	40.8057	43.5112
2014-02-18 12:02:13	43.3851	37.6589	44.4092	39.4028	50.3887	43.2982	40.8495	43.555
2014-02-18 12:17:13	43.3194	37.6152	44.453	39.3809	50.3668	43.3202	40.7399	43.4893
2014-02-18 12:32:13	43.3632	37.6589	44.4749	39.3809	50.3887	43.3421	40.6741	43.5331
2014-02-18 12:47:13	43.4245	37.7201	44.5188	39.3809	50.4325	43.386	40.8276	43.555
2014-02-18 13:02:13	43.4464	37.7638	44.5188	39.4028	50.4501	43.4254	40.8889	43.6425
2014-02-18 13:17:13	43.4903	37.7857	44.5582	39.4028	50.4501	43.4079	40.9109	43.6644
2014-02-18 13:32:13	43.4464	37.7857	44.5363	39.3809	50.4501	43.4079	40.9328	43.6819
2014-02-18 13:47:13	43.4684	37.8076	44.5582	39.359	50.472	43.4254	40.9328	43.6819
[truncated: 17,371 more rows]

## Sheet: CAL 2014 hive component wts
Hive Component weights (g)		hive no:
Date	Component	2	9	7	8	5	6	3	4
2014-01-28	Bottom Board	2636	2482
2014-01-28	Pollen Trap
2014-01-28	Hive Body 1	4382	4198.5
2014-01-28	Lid	2440.5	2270.5
2014-01-28	Cardboard	111.5	107
2014-01-28	Sticky Board	316.5	300
2014-01-28	Frame Feeder	851.5	1076
2014-01-28	Pollen Patty
2014-01-29	Bottom Board			2563.5	2646.5	2633	2477	2240.5	2365
2014-01-29	Pollen Trap
2014-01-29	Hive Body 1			4858	4626	4538	4425.5	4345	4472.5
2014-05-28	Hive Body 2	4163	4001			4197	4186.5	4345.5	4418.5
2014-05-27	Hive Body 2			4084.5	3850
2014-01-29	Lid			2000.5	2174.5	2493	2089	2221	2310
2014-01-29	Cardboard			117.5	123	122.5	118	111	122.5
2014-01-29	Sticky Board			306	316.5	312	295	299.5	309.5
2014-01-29	Frame Feeder			900	886	969	699.5	1106	905.5
2014-01-29	Pollen Patty					152	295.5	160	316.5
Date	Frame #	2	9	7	8	5	6	3	4
2014-01-29	1.1	1069	1681	1133	2750	1025.5	1817	1525.5	916.5
2014-01-29	1.2	918	1523	1121.5	1027	1138.5	1655.5	1277.5	1349.5
2014-01-29	1.3	1038.5	1069.5	1242.5	1481.5	1293	1614	1620	1095.5
2014-01-29	1.4	1578.5	1287	1366	1317.5	1254.5	1537	1562.5	1323
2014-01-29	1.5	1614	1206	1404	1309	1593.5	1633.5	1534.5	1689.5
2014-01-29	1.6	1445	914.5	2443.5	1444.5	1442	1547	1602.5	1662
2014-01-29	1.7	1681.5	1188	1464.5	1652.5	1891	909.5	1728	907
2014-01-29	1.8	1053.5	1511.5	2685.5	3063.5	2020.5	1608.5	1673.5	608.5
	TOTAL	10400	10389.5	12867.5	14053.5	11663.5	12328	12527	9555.5
Date	Frame #	2	9	7	8	5	6	3	4
2014-03-25	1.1	945	628	696.5	781.5	945.5	856.5	665.5	586
2014-03-25	1.2	528.5	633.5	945	1406.5	1079	1299	689	472
2014-03-25	1.3	1114	733.5	1148	800.5	1079.5	1095	1137.5	717
2014-03-25	1.4	1451	1016.5	1400.5	688.5	1325	1334	983.5	675.5
2014-03-25	1.5	1687.5	987.5	1319	889	1188	1104	984.5	1012
2014-03-25	1.6	1582	752.5	1749	720.5	1271.5	1352	713.5	711.5
2014-03-25	1.7	772	618.5	1120	663	1366.5	1600	708.5	905
2014-03-25	1.8	991	695.5	1950	679	1041	830	754	714.5
2014-03-25	1.9	1410.5	1382.5	1035	698.5	522.5	639	549	554
2014-03-25	1.10	.	.	.	.	.	.	.	.
2014-03-25	2.1	1235	876.5	1107	575	664.5	948	809.5	852
2014-03-25	2.2	997.5	700	627	882.5	542.5	910.5	1418	956
2014-03-25	2.3	1184.5	951.5	569.5	1692	764.5	1465.5	1711.5	958
2014-03-25	2.4	1546.5	1291.5	656.5	1408	1089.5	1311	1494	1020.5
2014-03-25	2.5	1650	1240	865.5	1512.5	615	631.5	1739	779
2014-03-25	2.6	1341	1207	854.5	1287	922	861	1361.5	756
2014-03-25	2.7	616.5	975.5	922.5	1518.5	1171	1096	1459	838.5
2014-03-25	2.8	1267	722	937.5	1147.5	729.5	628.5	1262.5	786
2014-03-25	2.9	.	.	.	.	.	.	.	.
2014-03-25	2.10	.	.	.	.	.	.	.	.
Date	Frame #	2	9	7	8	5	6	3	4
2014-05-27	1.1	1667.5	564.5	1075.5	746.5	963	1064.5	1025	521.5
2014-05-27	1.2	1306	609.5	1300.5	1131.5	1001	1401.5	842.5	455
2014-05-27	1.3	1562	901.5	1164.5	966	926	867	1278	710.5
2014-05-27	1.4	1611	959	1434	870.5	995	1047	1216	651
2014-05-27	1.5	1575.5	964	1076	1012	905	823	1125	880.5
2014-05-27	1.6	1215	782	1114	840.5	822	1199	704	711.5
2014-05-27	1.7	847.5	699.5	855	773.5	1085	1284.5	1313.5	970
2014-05-27	1.8	1590	691.5	1295.5	782	1327	753	1822	786.5
2014-05-27	1.9	2319	784	1363	756	1411	755.5	1410.5	735.5
2014-05-27	1.10	.	.	.	.	.	.	.	.
2014-05-27	2.1	3059.5	1659.5	2402.5	636.5	1523	1440	2799	1048.5
2014-05-27	2.2	2920	1050.5	1652	1209.5	2153.5	1111	2760.5	968.5
2014-05-27	2.3	3267.5	949.5	1838.5	1262.5	1295	1179	2146	724
2014-05-27	2.4	2315.5	1257	1504.5	1179.5	1431.5	1177.5	1740	815.5
2014-05-27	2.5	2123	1110	1576.5	1320	1102	805.5	1924	711.5
2014-05-27	2.6	2365	1252.5	1673.5	1077.5	1436.5	1245	2123	869.5
2014-05-27	2.7	3391	1188	1873.5	1534	1953	1404.5	2823	935.5
2014-05-27	2.8	2662.5	1363	1591	1705	1200	412	2969.5	1017
2014-05-27	2.9	.	.	.	.	.	.	.
2014-05-27	2.10	.	.	.	.	.	.	.
2014-05-27	3.1		609
2014-05-27	3.2		603
2014-05-27	3.3		732
2014-05-27	3.4		745.5
2014-05-27	3.5		1021.5
2014-05-27	3.6		782.5
2014-05-27	3.7		1089
2014-05-27	3.8		1365.5
2014-05-27	3.9		1250
2014-05-27	3.10		.

## Sheet: SRER 2014 hive weights
date	hive 35	hive 36	hive 38
2014-02-11 13:14:13	35.3077	34.0606	33.4287
2014-02-11 14:14:13	35.2841	34.0449	33.4163
2014-02-11 15:14:13	35.292	34.0449	33.4163
2014-02-11 16:14:13	35.2841	34.0213	33.4113
2014-02-11 17:14:13	35.2763	34.0291	33.4014
2014-02-11 18:14:13	35.2448	34.0134	33.4113
2014-02-11 19:14:13	35.2212	33.9899	33.4163
2014-02-11 20:14:13	35.2212	33.9663	33.4163
2014-02-11 21:14:13	35.2291	33.9585	33.4163
2014-02-11 22:14:13	35.2212	33.9585	33.4113
2014-02-11 23:14:13	35.2055	33.9585	33.4113
2014-02-12 00:14:13	35.2055	33.9663	33.4064
2014-02-12 01:14:13	35.2055	33.9585	33.4113
2014-02-12 02:14:13	35.2055	33.927	33.4064
2014-02-12 03:14:13	35.1977	33.9428	33.3964
2014-02-12 04:14:13	35.1898	33.9113	33.4014
2014-02-12 05:14:13	35.1898	33.927	33.3964
2014-02-12 06:14:13	35.1898	33.9428	33.3964
2014-02-12 07:14:13	35.1819	33.9113	33.4064
2014-02-12 08:14:13	35.0955	33.8564	33.3655
2014-02-12 09:14:13	34.9854	33.7637	33.3221
2014-02-12 10:14:13	34.9209	33.7056	33.3221
2014-02-12 11:14:13	34.9728	33.7433	33.3221
2014-02-12 12:14:13	35.0719	33.8092	33.3283
2014-02-12 13:14:13	35.1348	33.9113	33.3469
2014-02-12 14:14:13	35.2055	33.9349	33.3531
2014-02-12 15:14:13	35.2134	33.8878	33.3469
2014-02-12 16:14:13	35.1977	33.8328	33.3159
2014-02-12 17:14:13	35.1977	33.8485	33.3221
2014-02-12 18:14:13	35.1741	33.8249	33.3407
2014-02-12 19:14:13	35.1662	33.8092	33.3469
2014-02-12 20:14:13	35.1426	33.7935	33.3469
2014-02-12 21:14:13	35.1348	33.7857	33.3469
2014-02-12 22:14:13	35.119	33.7935	33.3469
2014-02-12 23:14:13	35.1348	33.7778	33.3407
2014-02-13 00:14:13	35.0876	33.7558	33.3469
2014-02-13 01:14:13	35.0955	33.7621	33.3469
2014-02-13 02:14:13	35.0955	33.77	33.3469
2014-02-13 03:14:13	35.0955	33.7778	33.3345
2014-02-13 04:14:13	35.0876	33.7574	33.3469
2014-02-13 05:14:13	35.1033	33.7433	33.3345
2014-02-13 06:14:13	35.0797	33.7496	33.3221
2014-02-13 07:14:13	35.0719	33.7558	33.3283
2014-02-13 08:14:13	34.858	33.627	33.2725
2014-02-13 09:14:13	34.7637	33.5249	33.2353
2014-02-13 10:14:13	34.8737	33.5328	33.2353
2014-02-13 11:14:13	35.0876	33.6506	33.2663
2014-02-13 12:14:13	35.2983	33.8171	33.3097
2014-02-13 13:14:13	35.4823	33.9349	33.3283
2014-02-13 14:14:13	35.5766	34.0213	33.3345
2014-02-13 15:14:13	35.5766	34.0213	33.3221
2014-02-13 16:14:13	35.5058	34.0056	33.3035
2014-02-13 17:14:13	35.498	34.037	33.3159
2014-02-13 18:14:13	35.498	34.0291	33.3221
2014-02-13 19:14:13	35.4744	33.9899	33.3221
2014-02-13 20:14:13	35.443	33.9742	33.3221
2014-02-13 21:14:13	35.4272	33.982	33.3221
2014-02-13 22:14:13	35.4036	33.9506	33.3221
2014-02-13 23:14:13	35.4036	33.9428	33.3221
2014-02-14 00:14:13	35.3879	33.9349	33.3221
2014-02-14 01:14:13	35.3801	33.927	33.3221
2014-02-14 02:14:13	35.3675	33.927	33.3221
2014-02-14 03:14:13	35.3612	33.8956	33.3221
2014-02-14 04:14:13	35.347	33.9113	33.3221
2014-02-14 05:14:13	35.3549	33.9192	33.3221
2014-02-14 06:14:13	35.3549	33.9035	33.3221
2014-02-14 07:14:13	35.2999	33.8642	33.3097
2014-02-14 08:14:13	35.0168	33.6427	33.2167
2014-02-14 09:14:13	35.0797	33.6113	33.1981
2014-02-14 10:14:13	35.3989	33.7794	33.2787
2014-02-14 11:14:13	35.5923	33.8721	33.2229
2014-02-14 12:14:13	35.8392	33.9977	33.2291
2014-02-14 13:14:13	36.0263	34.0998	33.2477
2014-02-14 14:14:13	36.0499	34.1799	33.2415
2014-02-14 15:14:13	35.9713	34.2035	33.2229
2014-02-14 16:14:13	35.9005	34.1737	33.2043
2014-02-14 17:14:13	35.8848	34.158	33.1981
2014-02-14 18:14:13	35.8848	34.1454	33.1981
2014-02-14 19:14:13	35.8455	34.1155	33.1981
2014-02-14 20:14:13	35.8298	34.0998	33.1981
2014-02-14 21:14:13	35.814	34.0763	33.1857
2014-02-14 22:14:13	35.7905	34.0449	33.1795
2014-02-14 23:14:13	35.7763	34.0134	33.1733
2014-02-15 00:14:13	35.7574	34.0213	33.1795
2014-02-15 01:14:13	35.7338	34.0056	33.1733
2014-02-15 02:14:13	35.726	33.9977	33.1733
2014-02-15 03:14:13	35.7181	33.982	33.1733
2014-02-15 04:14:13	35.7024	33.9663	33.1733
2014-02-15 05:14:13	35.6867	33.9742	33.1733
2014-02-15 06:14:13	35.6631	33.9585	33.1733
2014-02-15 07:14:13	35.5766	33.9113	33.1547
2014-02-15 08:14:13	35.3612	33.6663	33.0742
2014-02-15 09:14:13	35.5687	33.682	33.099
2014-02-15 10:14:13	35.9477	33.8956	33.1857
2014-02-15 11:14:13	36.2889	34.136	33.2353
2014-02-15 12:14:13	36.5829	34.337	33.2725
2014-02-15 13:14:13	36.6741	34.4391	33.2725
2014-02-15 14:14:13	36.6663	34.4391	33.2601
2014-02-15 15:14:13	36.5295	34.3213	33.2167
2014-02-15 16:14:13	36.4603	34.2742	33.2229
2014-02-15 17:14:13	36.476	34.282	33.1981
2014-02-15 18:14:13	36.4682	34.282	33.2229
2014-02-15 19:14:13	36.4446	34.2663	33.2229
2014-02-15 20:14:13	36.4053	34.2192	33.2229
2014-02-15 21:14:13	36.3895	34.1957	33.2105
2014-02-15 22:14:13	36.366	34.1878	33.1981
2014-02-15 23:14:13	36.3581	34.1721	33.1981
2014-02-16 00:14:13	36.3266	34.1517	33.1919
2014-02-16 01:14:13	36.2952	34.1517	33.1857
2014-02-16 02:14:13	36.2873	34.1454	33.1919
2014-02-16 03:14:13	36.2873	34.1297	33.1857
2014-02-16 04:14:13	36.2559	34.1077	33.1733
2014-02-16 05:14:13	36.2323	34.1391	33.1795
2014-02-16 06:14:13	36.2323	34.1155	33.1733
2014-02-16 07:14:13	36.1254	34.0449	33.1547
2014-02-16 08:14:13	35.8927	33.7951	33.0866
2014-02-16 09:14:13	36.0955	33.781	33.099
2014-02-16 10:14:13	36.4509	34.0134	33.1795
2014-02-16 11:14:13	36.7842	34.2506	33.2415
2014-02-16 12:14:13	36.9572	34.4313	33.2725
2014-02-16 13:14:13	37.0059	34.4862	33.2539
2014-02-16 14:14:13	36.9981	34.4862	33.2539
2014-02-16 15:14:13	36.9635	34.4234	33.2353
2014-02-16 16:14:13	36.8864	34.337	33.2229
2014-02-16 17:14:13	36.8628	34.3449	33.2167
2014-02-16 18:14:13	36.8707	34.3841	33.2229
2014-02-16 19:14:13	36.855	34.3527	33.2291
2014-02-16 20:14:13	36.8157	34.3213	33.2229
2014-02-16 21:14:13	36.7999	34.3292	33.2167
2014-02-16 22:14:13	36.7842	34.282	33.2229
2014-02-16 23:14:13	36.7606	34.2742	33.2229
2014-02-17 00:14:13	36.7528	34.2663	33.2043
2014-02-17 01:14:13	36.7292	34.2506	33.1981
2014-02-17 02:14:13	36.7213	34.2506	33.1981
2014-02-17 03:14:13	36.7135	34.2349	33.1919
2014-02-17 04:14:13	36.6977	34.2271	33.1857
2014-02-17 05:14:13	36.682	34.2271	33.1981
2014-02-17 06:14:13	36.682	34.2114	33.1981
2014-02-17 07:14:13	36.6128	34.1972	33.1795
2014-02-17 08:14:13	36.4131	34.0527	33.1052
2014-02-17 09:14:13	36.3974	33.8485	33.0928
2014-02-17 10:14:13	36.6757	33.9506	33.1362
2014-02-17 11:14:13	37.0547	34.2286	33.2353
2014-02-17 12:14:13	37.3566	34.4784	33.3035
2014-02-17 13:14:13	37.5264	34.6135	33.3221
2014-02-17 14:14:13	37.5342	34.6606	33.3159
2014-02-17 15:14:13	37.2874	34.5915	33.2787
2014-02-17 16:14:13	37.2496	34.447	33.2601
2014-02-17 17:14:13	37.2025	34.4627	33.2477
2014-02-17 18:14:13	37.2732	34.5255	33.2725
2014-02-17 19:14:13	37.2103	34.4784	33.2787
2014-02-17 20:14:13	37.1867	34.4784	33.2725
2014-02-17 21:14:13	37.1789	34.4548	33.2725
2014-02-17 22:14:13	37.1553	34.4313	33.2663
2014-02-17 23:14:13	37.1238	34.4234	33.2539
2014-02-18 00:14:13	37.116	34.4077	33.2477
2014-02-18 01:14:13	37.1081	34.3999	33.2477
2014-02-18 02:14:13	37.1003	34.3999	33.2477
2014-02-18 03:14:13	37.0924	34.3841	33.2477
2014-02-18 04:14:13	37.0688	34.3684	33.2477
2014-02-18 05:14:13	37.061	34.3763	33.2477
2014-02-18 06:14:13	37.0452	34.3527	33.2477
2014-02-18 07:14:13	36.9619	34.3135	33.2229
2014-02-18 08:14:13	36.7921	34.059	33.1238
2014-02-18 09:14:13	37.0232	34.0684	33.1795
2014-02-18 10:14:13	37.4886	34.337	33.2849
2014-02-18 11:14:13	37.2717	34.6208	33.4064
2014-02-18 12:14:13	36.9006	34.6208	33.5601
2014-02-18 13:14:13	37.2717	34.6428	33.7138
2014-02-18 14:14:13	37.2559	34.6978	33.7138
2014-02-18 15:14:13	37.2323	34.6585	33.7014
2014-02-18 16:14:13	37.1537	34.6145	33.6828
2014-02-18 17:14:13	37.138	34.6208	33.6642
2014-02-18 18:14:13	37.138	34.6585	33.6828
2014-02-18 19:14:13	37.1066	34.6271	33.6704
2014-02-18 20:14:13	37.0594	34.6051	33.6642
2014-02-18 21:14:13	37.0326	34.5925	33.6394
2014-02-18 22:14:13	37.0106	34.5705	33.6394
2014-02-18 23:14:13	36.9713	34.547	33.6394
2014-02-19 00:14:13	36.932	34.5234	33.6394
2014-02-19 01:14:13	36.932	34.5156	33.6394
2014-02-19 02:14:13	36.9242	34.492	33.6208
2014-02-19 03:14:13	36.9006	34.492	33.6146
2014-02-19 04:14:13	36.8848	34.4999	33.6146
2014-02-19 05:14:13	36.877	34.4763	33.6146
2014-02-19 06:14:13	36.8691	34.4684	33.6084
2014-02-19 07:14:13	36.8298	34.437	33.5898
2014-02-19 08:14:13	36.6836	34.3428	33.5216
2014-02-19 09:14:13	36.7591	34.1669	33.5092
2014-02-19 10:14:13	37.1081	34.3428	33.6208
2014-02-19 11:14:13	37.55	34.6836	33.7596
2014-02-19 12:14:13	37.8597	34.9412	33.8699
2014-02-19 13:14:13	38.0296	35.1235	33.9071
2014-02-19 14:14:13	38.006	35.1941	33.9567
2014-02-19 15:14:13	37.9902	35.2805	33.9691
2014-02-19 16:14:13	38.0374	35.3277	33.9877
2014-02-19 17:14:13	38.0217	35.3591	33.9815
2014-02-19 18:14:13	37.9824	35.3434	33.9815
2014-02-19 19:14:13	37.9431	35.3119	33.9753
2014-02-19 20:14:13	37.9195	35.2884	33.9629
2014-02-19 21:14:13	37.8959	35.2648	33.9567
2014-02-19 22:14:13	37.8723	35.2177	33.9381
2014-02-19 23:14:13	37.8377	35.2256	33.9319
2014-02-20 00:14:13	37.8078	35.2177	33.9133
2014-02-20 01:14:13	37.7843	35.1941	33.9071
2014-02-20 02:14:13	37.7607	35.1863	33.9071
2014-02-20 03:14:13	37.7449	35.1706	33.9071
2014-02-20 04:14:13	37.7371	35.1706	33.9071
2014-02-20 05:14:13	37.7135	35.1392	33.9071
2014-02-20 06:14:13	37.7056	35.1392	33.8947
2014-02-20 07:14:13	37.6663	35.1077	33.8823
2014-02-20 08:14:13	37.5641	34.9475	33.7894
2014-02-20 09:14:13	37.7056	34.8549	33.7956
2014-02-20 10:14:13	37.9902	35.07	33.9009
2014-02-20 11:14:13	38.2329	34.6033	34.0348
2014-02-20 12:01:41	38.5458	35.6327	34.1315
2014-02-20 13:01:41	39.0756	36.3902	34.1438
2014-02-20 14:01:41	39.17	36.4845	34.1686
2014-02-20 15:01:41	39.2407	36.5505	34.2244
2014-02-20 16:01:41	39.3036	36.6903	34.2616
2014-02-20 17:01:41	39.335	36.7453	34.2802
2014-02-20 18:01:41	39.3036	36.7218	34.2988
2014-02-20 19:01:41	39.2643	36.6903	34.2988
2014-02-20 20:01:41	39.225	36.6746	34.2926
2014-02-20 21:01:41	39.2014	36.6668	34.2802
2014-02-20 22:01:41	39.1778	36.6511	34.2802
2014-02-20 23:01:41	39.1621	36.6196	34.274
2014-02-21 00:01:41	39.1306	36.6118	34.2678
2014-02-21 01:01:41	39.1228	36.5882	34.2616
2014-02-21 02:01:41	39.0835	36.5882	34.274
2014-02-21 03:01:41	39.0678	36.5725	34.2678
2014-02-21 04:01:41	39.052	36.5568	34.2678
2014-02-21 05:01:41	39.0442	36.5646	34.2616
2014-02-21 06:01:41	39.0222	36.5489	34.2492
2014-02-21 07:01:41	39.0096	36.541	34.2492
2014-02-21 08:01:41	38.909	36.4609	34.1686
2014-02-21 09:01:41	38.8854	36.2723	34.1129
2014-02-21 10:01:41	39.0615	36.3273	34.1748
2014-02-21 11:01:41	39.3413	36.5049	34.2492
2014-02-21 12:01:41	39.6117	36.7925	34.3347
2014-02-21 13:01:41	39.8051	37.0298	34.393
2014-02-21 14:01:41	39.9513	37.1712	34.4488
2014-02-21 15:01:41	39.9828	37.2734	34.5107
2014-02-21 16:01:41	39.9749	37.3535	34.5417
2014-02-21 17:01:41	39.9749	37.385	34.5479
2014-02-21 18:01:41	39.9749	37.4557	34.5913
2014-02-21 19:01:41	39.9435	37.4007	34.5913
2014-02-21 20:01:41	39.9042	37.3614	34.5913
2014-02-21 21:01:41	39.8649	37.3473	34.5727
2014-02-21 22:01:41	39.8491	37.3331	34.5789
2014-02-21 23:01:41	39.8271	37.3205	34.5727
2014-02-22 00:01:41	39.7925	37.3127	34.5603
2014-02-22 01:01:41	39.7768	37.2891	34.5665
2014-02-22 02:01:41	39.769	37.2891	34.5665
2014-02-22 03:01:41	39.7375	37.2734	34.5665
2014-02-22 04:01:41	39.7297	37.2498	34.5665
2014-02-22 05:01:41	39.7218	37.242	34.5479
2014-02-22 06:01:41	39.6904	37.2341	34.5479
2014-02-22 07:01:41	39.6825	37.2105	34.5417
2014-02-22 08:01:41	39.5882	37.132	34.455
2014-02-22 09:01:41	39.5882	36.9324	34.3992
2014-02-22 10:01:41	39.7674	37.0141	34.455
2014-02-22 11:01:41	40.0457	37.2184	34.5355
2014-02-22 12:01:41	40.3004	37.5186	34.6161
2014-02-22 13:01:41	40.4875	37.6836	34.6867
2014-02-22 14:01:41	40.6321	37.7637	34.7227
2014-02-22 15:01:41	40.64	37.7873	34.7351
2014-02-22 16:01:41	40.5582	37.7952	34.7351
2014-02-22 17:01:41	40.5897	37.8502	34.7475
2014-02-22 18:01:41	40.5818	37.9287	34.7785
2014-02-22 19:01:41	40.5346	37.913	34.7847
2014-02-22 20:01:41	40.511	37.8895	34.7599
2014-02-22 21:01:41	40.4717	37.8423	34.7599
2014-02-22 22:01:41	40.456	37.8423	34.7475
2014-02-22 23:01:41	40.4167	37.8109	34.7475
2014-02-23 00:01:41	40.4167	37.7794	34.7351
2014-02-23 01:01:41	40.3931	37.7637	34.7351
2014-02-23 02:01:41	40.3774	37.7637	34.7351
2014-02-23 03:01:41	40.3538	37.748	34.7289
2014-02-23 04:01:41	40.346	37.7072	34.7103
2014-02-23 05:01:41	40.3302	37.7292	34.7103
2014-02-23 06:01:41	40.3224	37.715	34.7103
2014-02-23 07:01:41	40.2752	37.6836	34.6979
2014-02-23 08:01:41	40.2092	37.5736	34.6099
2014-02-23 09:01:41	40.2453	37.4007	34.5727
2014-02-23 10:01:41	40.3931	37.495	34.6347
2014-02-23 11:01:41	40.6258	37.7134	34.7165
2014-02-23 12:01:41	40.8899	38.0073	34.7971
2014-02-23 13:01:41	41.066	38.1755	34.859
2014-02-23 14:01:41	41.2453	38.3232	34.921
2014-02-23 15:01:41	41.3789	38.4096	34.9582
2014-02-23 16:01:41	41.4386	38.4552	34.9755
2014-02-23 17:01:41	41.4591	38.5684	35.0028
2014-02-23 18:01:41	41.4308	38.5542	35.0028
2014-02-23 19:01:41	41.4025	38.5259	35.0028
2014-02-23 20:01:41	41.3632	38.5039	34.9879
2014-02-23 21:01:41	41.3475	38.4804	34.983
2014-02-23 22:01:41	41.2924	38.4411	34.9706
2014-02-23 23:01:41	41.2846	38.3939	34.9582
2014-02-24 00:01:41	41.2531	38.4018	34.9582
2014-02-24 01:01:41	41.2531	38.3861	34.952
2014-02-24 02:01:41	41.1981	38.3704	34.9334
2014-02-24 03:01:41	41.1745	38.3389	34.9334
2014-02-24 04:01:41	41.1666	38.3154	34.9272
2014-02-24 05:01:41	41.1509	38.3075	34.9272
2014-02-24 06:01:41	41.1116	38.2918	34.9086
2014-02-24 07:01:41	41.0802	38.2682	34.9086
2014-02-24 08:01:41	41.022	38.1441	34.8094
2014-02-24 09:01:41	41.0645	37.968	34.7661
2014-02-24 10:01:41	41.261	38.1912	34.8528
2014-02-24 11:01:41	41.5613	38.5165	34.9582
2014-02-24 12:01:41	41.8175	38.7805	35.04
2014-02-24 13:01:41	42.0031	38.944	35.1082
2014-02-24 14:01:41	42.1131	39.065	35.1268
2014-02-24 15:01:41	42.1131	39.1043	35.1515
2014-02-24 16:01:41	42.0266	39.0571	35.1639
2014-02-24 17:01:41	42.0581	39.0886	35.1949
2014-02-24 18:01:41	42.0974	39.2929	35.2507
2014-02-24 19:01:41	42.0738	39.2693	35.2507
2014-02-24 20:01:41	42.0581	39.2379	35.2445
2014-02-24 21:01:41	42.0345	39.1829	35.2383
2014-02-24 22:01:41	41.9952	39.1671	35.2259
2014-02-24 23:01:41	41.9559	39.1357	35.2197
2014-02-25 00:01:41	41.9323	39.1279	35.2135
2014-02-25 01:01:41	41.9166	39.1121	35.2135
2014-02-25 02:01:41	41.9009	39.0729	35.2011
2014-02-25 03:01:41	41.8851	39.0493	35.2011
2014-02-25 04:01:41	41.8694	39.0571	35.1825
2014-02-25 05:01:41	41.8396	39.0414	35.1763
2014-02-25 06:01:41	41.8333	39.0178	35.1763
2014-02-25 07:01:41	41.7814	38.9801	35.1577
2014-02-25 08:01:41	41.7342	38.7727	35.04
2014-02-25 09:01:41	41.8804	38.8041	35.0524
2014-02-25 10:01:41	42.1508	39.1357	35.1701
2014-02-25 11:01:41	42.4448	39.4217	35.2693
2014-02-25 12:01:41	42.6838	39.6873	35.3523
2014-02-25 13:01:41	42.8945	39.8854	35.4379
2014-02-25 14:01:41	43.0108	40.0111	35.4688
2014-02-25 15:01:41	43.069	40.0818	35.4998
2014-02-25 16:01:41	43.0611	40.1447	35.4936
2014-02-25 17:01:41	43.0344	40.1054	35.5184
2014-02-25 18:01:41	43.0124	40.0897	35.5122
2014-02-25 19:01:41	42.9888	40.0425	35.4998
2014-02-25 20:01:41	42.9652	40.0425	35.4936
2014-02-25 21:01:41	42.9259	40.0111	35.4812
2014-02-25 22:01:41	42.9102	39.9718	35.4688
2014-02-25 23:01:41	42.8788	39.9639	35.4688
2014-02-26 00:01:41	42.8552	39.9089	35.4688
2014-02-26 01:01:41	42.8237	39.9168	35.4688
2014-02-26 02:01:41	42.8002	39.8854	35.4627
2014-02-26 03:01:41	42.7844	39.8775	35.4441
2014-02-26 04:01:41	42.7687	39.8539	35.4503
2014-02-26 05:01:41	42.7609	39.8382	35.4441
2014-02-26 06:01:41	42.7373	39.8304	35.4441
2014-02-26 07:01:41	42.7137	39.8068	35.4441
2014-02-26 08:01:41	42.6162	39.6166	35.3226
2014-02-26 09:01:41	42.6901	39.5538	35.2978
2014-02-26 10:01:41	42.8788	39.7549	35.3573
2014-02-26 11:01:41	43.1476	40.0111	35.4503
2014-02-26 12:01:41	43.3897	40.2342	35.537
2014-02-26 13:01:41	43.5737	40.3898	35.6101
2014-02-26 14:01:41	43.6759	40.4291	35.6622
2014-02-26 15:01:41	43.5658	40.3741	35.6808
2014-02-26 16:01:41	43.5029	40.3741	35.687
2014-02-26 17:01:41	43.5029	40.4213	35.7056
2014-02-26 18:01:41	43.5108	40.4841	35.7304
2014-02-26 19:01:41	43.4872	40.4684	35.718
2014-02-26 20:01:41	43.4573	40.4291	35.7118
2014-02-26 21:01:41	43.4353	40.4055	35.7118
2014-02-26 22:01:41	43.3992	40.3977	35.6932
2014-02-26 23:01:41	43.3756	40.3663	35.6932
2014-02-27 00:01:41	43.3599	40.3348	35.6994
2014-02-27 01:01:41	43.3363	40.3113	35.687
2014-02-27 02:01:41	43.3206	40.2955	35.687
2014-02-27 03:01:41	43.3048	40.2877	35.687
2014-02-27 04:01:41	43.2813	40.2877	35.6932
2014-02-27 05:01:41	43.2734	40.2562	35.687
2014-02-27 06:01:41	43.2498	40.2405	35.687
2014-02-27 07:01:41	43.2341	40.2327	35.6622
2014-02-27 08:01:41	43.1319	40.0425	35.568
2014-02-27 09:01:41	43.2734	39.9954	35.5618
2014-02-27 10:01:41	43.5124	40.2342	35.6287
2014-02-27 11:01:41	43.7985	40.5297	35.7304
2014-02-27 12:01:41	44.1177	40.8236	35.8481
2014-02-27 13:01:41	44.3551	40.9855	35.951
2014-02-27 14:01:41	44.4415	41.0766	36.0167
2014-02-27 15:01:41	44.4415	41.1316	36.0477
2014-02-27 16:01:41	44.418	41.1395	36.0539
2014-02-27 17:01:41	44.3787	41.1002	36.0477
2014-02-27 18:01:41	44.3629	41.1395	36.0539
2014-02-27 19:01:41	44.3393	41.1238	36.0539
2014-02-27 20:01:41	44.3079	41.0609	36.0477
2014-02-27 21:01:41	44.2765	41.0688	36.0291
2014-02-27 22:01:41	44.2623	41.0295	36.0291
2014-02-27 23:01:41	44.2482	41.0137	36.0291
2014-02-28 00:01:41	44.212	40.9776	36.0105
2014-02-28 01:01:41	44.1806	40.9792	36.0105
2014-02-28 02:01:41	44.1413	40.9493	36.0043
2014-02-28 03:01:41	44.1413	40.9415	36.0043
2014-02-28 04:01:41	44.1177	40.9022	35.9795
2014-02-28 05:01:41	44.1019	40.9022	35.9795
2014-02-28 06:01:41	44.0862	40.8943	35.9795
2014-02-28 07:01:41	44.0469	40.8629	35.9733
2014-02-28 08:01:41	43.9604	40.6366	35.8729
2014-02-28 09:01:41	44.1098	40.69	35.8853
2014-02-28 10:01:41	44.3787	40.9399	36.0043
2014-02-28 11:01:41	44.7277	41.2636	36.1344
2014-02-28 12:01:41	45.0217	41.5025	36.2733
2014-02-28 13:01:41	45.1679	41.6675	36.3402
2014-02-28 14:01:41	45.16	41.7618	36.3402
2014-02-28 15:01:41	45.1365	41.754	36.334
2014-02-28 16:01:41	44.9069	41.6911	36.3216
2014-02-28 17:01:41	44.8991	41.6282	36.3092
2014-02-28 18:01:41	44.9069	41.699	36.3216
2014-02-28 19:01:41	44.8755	41.6518	36.334
2014-02-28 20:01:41	44.8597	41.6204	36.2906
2014-02-28 21:01:41	44.7733	41.6439	36.2906
2014-02-28 22:01:41	44.7576	41.5654	36.2782
2014-02-28 23:01:41	44.6899	41.6204	36.2671
2014-03-01 00:01:41	44.4415	41.3799	36.246
2014-03-01 01:01:41	44.6491	41.5339	36.2026
2014-03-01 02:01:41	44.6884	41.5261	36.2336
2014-03-01 03:01:41	44.6208	41.4711	36.246
2014-03-01 04:01:41	44.6601	41.5104	36.1964
2014-03-01 05:01:41	44.6223	41.4711	36.2026
2014-03-01 06:01:41	44.5988	41.4789	36.1964
2014-03-01 07:01:41	44.583	41.4019	36.1406
2014-03-01 08:01:41	44.5123	41.3956	36.1716
2014-03-01 09:01:41	44.5202	41.3501	36.1592
2014-03-01 10:01:41	44.767	41.5654	36.3055
2014-03-01 11:01:41	45.0453	41.8985	36.603
2014-03-01 12:01:41	45.2151	42.1987	36.831
2014-03-01 13:01:41	45.3015	42.315	36.8595
2014-03-01 14:01:41	45.4179	42.37	36.9203
2014-03-01 15:01:41	45.4713	42.502	36.95
2014-03-01 16:01:41	45.454	42.656	37.0058
2014-03-01 17:01:41	45.5468	42.733	37.043
2014-03-01 18:01:41	45.5389	42.7409	37.074
2014-03-01 19:01:41	45.6018	42.8273	37.1173
2014-03-01 20:01:41	45.4477	42.7016	36.9748
2014-03-01 21:01:41	45.3251	42.5649	36.8471
2014-03-01 22:01:41	45.3015	42.5036	36.8744
2014-03-01 23:01:41	45.2858	42.5036	36.862
2014-03-02 00:01:41	45.2308	42.4486	36.831
2014-03-02 01:01:41	45.1993	42.4172	36.8372
2014-03-02 02:01:41	45.4147	42.601	37.0194
2014-03-02 03:01:41	45.5154	42.7723	37.0988
2014-03-02 04:01:41	45.4682	42.733	37.043
2014-03-02 05:01:41	45.4116	42.678	37.0058
2014-03-02 06:01:41	45.388	42.6623	36.9996
2014-03-02 07:01:41	45.3801	42.6388	36.9996
2014-03-02 08:01:41	45.3408	42.6105	36.9438
2014-03-02 09:01:41	45.2858	42.5115	36.867
2014-03-02 10:01:41	45.1836	42.3622	36.7257
2014-03-02 11:01:41	45.0531	42.0997	36.5683
2014-03-02 12:01:41	44.9305	41.9756	36.5075
2014-03-02 13:01:41	44.9384	41.952	36.5323
2014-03-02 14:01:41	44.9698	41.9756	36.5509
2014-03-02 15:01:41	45.0516	41.952	36.5695
2014-03-02 16:01:41	45.0531	41.952	36.5571
2014-03-02 17:01:41	45.0405	41.9991	36.5745
2014-03-02 18:01:41	45.0091	41.9913	36.5745
2014-03-02 19:01:41	45.0012	41.9598	36.5794
2014-03-02 20:01:41	45.0091	41.9441	36.5695
2014-03-02 21:01:41	44.9855	41.9205	36.5695
2014-03-02 22:01:41	44.9777	41.9205	36.5695
2014-03-02 23:01:41	44.9777	41.9127	36.5571
2014-03-03 00:01:41	44.9462	41.8891	36.5571
2014-03-03 01:01:41	44.9462	41.8891	36.5447
2014-03-03 02:01:41	44.9384	41.8734	36.5447
2014-03-03 03:01:41	44.9305	41.8577	36.5199
2014-03-03 04:01:41	44.9226	41.8498	36.5261
2014-03-03 05:01:41	44.9226	41.842	36.5323
2014-03-03 06:01:41	44.9069	41.8341	36.5199
2014-03-03 07:01:41	44.8912	41.8263	36.5199
2014-03-03 08:01:41	44.8676	41.8042	36.4951
2014-03-03 09:01:41	44.9148	41.7681	36.4579
2014-03-03 10:01:41	44.8126	41.5339	36.3464
2014-03-03 11:01:41	44.8755	41.5968	36.3588
2014-03-03 12:01:41	45.0688	41.8058	36.4332
2014-03-03 13:01:41	45.3094	42.0384	36.5199
2014-03-03 14:01:41	45.649	42.2616	36.598
2014-03-03 15:01:41	45.8597	42.4172	36.6947
2014-03-03 16:01:41	46.1301	42.6026	36.7753
2014-03-03 17:01:41	46.2087	42.7488	36.8248
2014-03-03 18:01:41	46.1694	42.7252	36.8372
2014-03-03 19:01:41	46.1144	42.6859	36.8434
2014-03-03 20:01:41	46.0829	42.6702	36.8372
2014-03-03 21:01:41	46.0515	42.6309	36.8372
2014-03-03 22:01:41	46.0122	42.6152	36.8186
2014-03-03 23:01:41	45.9886	42.5806	36.8124
2014-03-04 00:01:41	45.9886	42.5822	36.8124
2014-03-04 01:01:41	45.9571	42.5665	36.8186
2014-03-04 02:01:41	45.9178	42.5507	36.8124
2014-03-04 03:01:41	45.9021	42.5193	36.8124
2014-03-04 04:01:41	45.8832	42.5193	36.8124
2014-03-04 05:01:41	45.8612	42.4879	36.7938
2014-03-04 06:01:41	45.8534	42.4722	36.8
2014-03-04 07:01:41	45.8141	42.4407	36.7876
2014-03-04 08:01:41	45.7826	42.4093	36.7629
2014-03-04 09:01:41	45.7119	42.3072	36.7009
2014-03-04 10:01:41	45.6018	42.1484	36.6327
2014-03-04 11:10:32	45.7527	42.6115	36.6885
2014-03-04 12:10:32	45.9035	43.0745	36.8
2014-03-04 13:10:32	46.0544	43.5376	36.9203
2014-03-04 14:10:32	46.2596	43.5996	36.9252
2014-03-04 15:10:32	46.4426	43.7992	36.9996
2014-03-04 16:10:32	46.6772	44.0012	37.0988
2014-03-04 17:10:32	46.6772	44.0793	37.1297
2014-03-04 18:10:32	46.6281	44.0384	37.1297
2014-03-04 19:10:32	46.5974	43.9975	37.1297
2014-03-04 20:10:32	46.579	43.9665	37.1297
2014-03-04 21:10:32	46.5519	43.9293	37.1297
2014-03-04 22:10:32	46.5347	43.8921	37.1173
2014-03-04 23:10:32	46.4917	43.8673	37.105
2014-03-05 00:10:32	46.461	43.8426	37.105
2014-03-05 01:10:32	46.4426	43.8178	37.0988
2014-03-05 02:10:32	46.4537	43.7806	37.0802
2014-03-05 03:10:32	46.3689	43.762	37.0802
2014-03-05 04:10:32	46.3505	43.731	37.0678
2014-03-05 05:10:32	46.3259	43.7161	37.074
2014-03-05 06:10:32	46.3075	43.6987	37.0678
2014-03-05 07:10:32	46.2768	43.6678	37.0554
2014-03-05 08:10:32	46.1514	43.581	36.9872
2014-03-05 09:10:32	46.0053	43.4099	36.9314
2014-03-05 10:10:32	46.0851	43.4706	36.9438
2014-03-05 11:10:32	46.3996	43.7161	37.0244
2014-03-05 12:10:32	46.7682	44.0074	37.1297
2014-03-05 13:10:32	47.0655	44.2219	37.214
2014-03-05 14:10:32	47.3062	44.3967	37.2921
2014-03-05 15:10:32	47.4291	44.4773	37.3665
2014-03-05 16:10:32	47.5421	44.631	37.4223
2014-03-05 17:10:32	47.5962	44.8256	37.4842
2014-03-05 18:10:32	47.5777	44.869	37.5214
2014-03-05 19:10:32	47.5593	44.8132	37.5152
2014-03-05 20:10:32	47.5225	44.776	37.5028
2014-03-05 21:10:32	47.4954	44.7327	37.4966
2014-03-05 22:10:32	47.4598	44.6893	37.4718
2014-03-05 23:10:32	47.4229	44.6682	37.4656
2014-03-06 00:10:32	47.3984	44.6446	37.4718
2014-03-06 01:10:32	47.3738	44.6074	37.4532
2014-03-06 02:10:32	47.3308	44.5765	37.447
2014-03-06 03:10:32	47.3001	44.5641	37.447
2014-03-06 04:10:32	47.2878	44.5393	37.4409
2014-03-06 05:10:32	47.2571	44.5145	37.4347
2014-03-06 06:10:32	47.2202	44.4959	37.4223
2014-03-06 07:10:32	47.1797	44.4587	37.4037
2014-03-06 08:10:32	47.0532	44.3558	37.3417
2014-03-06 09:10:32	47.0655	44.3198	37.3107
2014-03-06 10:10:32	47.3787	44.5938	37.3789
2014-03-06 11:10:32	47.7731	44.9112	37.4656
2014-03-06 12:10:32	48.0802	45.1492	37.5487
2014-03-06 13:10:32	48.2804	45.3141	37.6218
2014-03-06 14:10:32	48.391	45.386	37.6466
2014-03-06 15:10:32	48.4279	45.4356	37.6714
2014-03-06 16:10:32	48.4438	45.5595	37.7272
2014-03-06 17:10:32	48.4487	45.6203	37.752
2014-03-06 18:10:32	48.434	45.6029	37.7396
2014-03-06 19:10:32	48.4094	45.5533	37.7396
2014-03-06 20:10:32	48.3787	45.5037	37.721
2014-03-06 21:10:32	48.3419	45.4666	37.7086
2014-03-06 22:10:32	48.305	45.4356	37.6962
2014-03-06 23:10:32	48.2804	45.3984	37.6838
2014-03-07 00:10:32	48.2497	45.3736	37.69
2014-03-07 01:10:32	48.2252	45.3426	37.6714
2014-03-07 02:10:32	48.1944	45.3079	37.6652
2014-03-07 03:10:32	48.1576	45.2918	37.6652
2014-03-07 04:10:32	48.1392	45.267	37.659
2014-03-07 05:10:32	48.1134	45.2484	37.6528
2014-03-07 06:10:32	48.0888	45.2298	37.6404
2014-03-07 07:10:32	48.0397	45.1864	37.628
2014-03-07 08:10:32	47.875	45.0438	37.5375
2014-03-07 09:10:32	47.7006	44.9372	37.4718
2014-03-07 10:10:32	47.7854	44.967	37.4842
2014-03-07 11:10:32	47.9967	45.112	37.5202
2014-03-07 12:10:32	48.1293	45.2608	37.566
2014-03-07 13:10:32	48.262	45.3426	37.5846
2014-03-07 14:10:32	48.348	45.4046	37.628
2014-03-07 15:10:32	48.348	45.4046	37.6094
2014-03-07 16:10:32	48.1355	45.3612	37.6156
2014-03-07 17:10:32	48.1453	45.386	37.6094
2014-03-07 18:10:32	48.1514	45.386	37.6156
2014-03-07 19:10:32	48.1392	45.355	37.6094
2014-03-07 20:10:32	48.1244	45.3302	37.5908
2014-03-07 21:10:32	48.1134	45.3079	37.5908
2014-03-07 22:10:32	48.0949	45.2918	37.5908
2014-03-07 23:10:32	48.0826	45.2608	37.5908
2014-03-08 00:10:32	48.0519	45.236	37.5784
2014-03-08 01:10:32	48.0458	45.2174	37.5784
2014-03-08 02:10:32	48.0458	45.1988	37.566
2014-03-08 03:10:32	48.0212	45.1802	37.566
2014-03-08 04:10:32	48.0212	45.1678	37.566
2014-03-08 05:10:32	47.9967	45.1492	37.5474
2014-03-08 06:10:32	47.9844	45.1306	37.5412
2014-03-08 07:10:32	47.9229	45.081	37.5301
2014-03-08 08:10:32	47.9168	45.0376	37.4966
2014-03-08 09:10:32	48.0212	45.1554	37.5214
2014-03-08 10:10:32	48.3222	45.443	37.5549
2014-03-08 11:10:32	48.789	45.7963	37.6466
2014-03-08 12:10:32	49.1944	46.0827	37.721
2014-03-08 13:10:32	49.4831	46.2835	37.7706
2014-03-08 14:10:32	49.708	46.3567	37.7644
2014-03-08 15:10:32	49.8406	46.493	37.8313
2014-03-08 16:10:32	49.8898	46.612	37.8771
2014-03-08 17:10:32	49.8283	46.5947	37.8771
2014-03-08 18:10:32	49.8345	46.5885	37.8833
2014-03-08 19:10:32	49.7976	46.5488	37.8709
2014-03-08 20:10:32	49.7546	46.4868	37.8375
2014-03-08 21:10:32	49.719	46.4434	37.8263
2014-03-08 22:10:32	49.6908	46.4001	37.8015
2014-03-08 23:10:32	49.649	46.3567	37.8015
2014-03-09 00:10:32	49.6306	46.3133	37.7396
2014-03-09 01:10:32	49.5446	46.291	37.721
2014-03-09 02:10:32	49.5261	46.1819	37.721
2014-03-09 03:10:32	49.4659	46.2488	37.7272
2014-03-09 04:10:32	49.4831	46.1509	37.7396
2014-03-09 05:10:32	49.4831	46.1819	37.7396
2014-03-09 06:10:32	49.4463	46.1447	37.7148
2014-03-09 07:10:32	49.4156	46.1323	37.7086
2014-03-09 08:10:32	49.3652	46.0827	37.6838
2014-03-09 09:10:32	49.2608	46.0269	37.6342
2014-03-09 10:10:32	49.2424	46.0033	37.6156
2014-03-09 11:10:32	49.3996	46.0393	37.6094
2014-03-09 12:10:32	49.5691	46.1385	37.6342
2014-03-09 13:10:32	49.5753	46.1261	37.5983
2014-03-09 14:10:32	49.5077	46.1013	37.6094
2014-03-09 15:10:32	49.5077	46.1261	37.6045
2014-03-09 16:10:32	49.5261	46.2377	37.6838
2014-03-09 17:10:32	49.6478	46.2885	37.721
2014-03-09 18:10:32	49.7018	46.2823	37.7396
2014-03-09 19:10:32	49.692	46.2649	37.7334
2014-03-09 20:10:32	49.6674	46.2191	37.7272
2014-03-09 21:10:32	49.6306	46.1757	37.7086
2014-03-09 22:10:32	49.6244	46.1633	37.7148
2014-03-09 23:10:32	49.6121	46.1447	37.7086
2014-03-10 00:10:32	49.5998	46.1137	37.7148
2014-03-10 01:10:32	49.5814	46.0951	37.7086
2014-03-10 02:10:32	49.5691	46.0765	37.69
2014-03-10 03:10:32	49.5691	46.0579	37.7024
2014-03-10 04:10:32	49.5507	46.0455	37.69
2014-03-10 05:10:32	49.5446	46.0269	37.69
2014-03-10 06:10:32	49.52	46.0083	37.69
2014-03-10 07:10:32	49.4893	45.9897	37.6838
2014-03-10 08:10:32	49.3812	45.8943	37.6032
2014-03-10 09:10:32	49.3652	45.8025	37.5313
2014-03-10 10:10:32	49.4893	45.8459	37.5078
2014-03-10 11:10:32	49.7804	46.0765	37.566
2014-03-10 12:10:32	50.0642	46.3269	37.6466
2014-03-10 13:10:32	50.1858	46.529	37.69
2014-03-10 14:10:32	50.391	46.674	37.7458
2014-03-10 15:10:32	50.6097	46.7918	37.8201
2014-03-10 16:10:32	50.778	46.9616	37.866
2014-03-10 17:10:32	50.9008	47.1526	37.9329
2014-03-10 18:10:32	50.9193	47.1897	37.9577
2014-03-10 19:10:32	50.8824	47.1402	37.9391
2014-03-10 20:10:32	50.8455	47.0782	37.9329
2014-03-10 21:10:32	50.8025	47.0348	37.9143
2014-03-10 22:10:32	50.7718	47.0038	37.9081
2014-03-10 23:10:32	50.735	46.9604	37.9081
2014-03-11 00:10:32	50.692	46.9232	37.8895
2014-03-11 01:10:32	50.6674	46.8997	37.8833
2014-03-11 02:10:32	50.6453	46.8724	37.8833
2014-03-11 03:10:32	50.6109	46.8476	37.8709
2014-03-11 04:10:32	50.5679	46.8104	37.8586
2014-03-11 05:10:32	50.5495	46.798	37.8586
2014-03-11 06:10:32	50.5249	46.7732	37.8536
2014-03-11 07:10:32	50.4512	46.7236	37.8313
2014-03-11 08:10:32	50.3775	46.6244	37.752
2014-03-11 09:10:32	50.5556	46.705	37.7396
2014-03-11 10:10:32	50.8812	46.9926	37.7941
2014-03-11 11:03:16	51.2939	46.9926	37.8486
2014-03-11 12:03:16	51.2939	46.991	37.8263
2014-03-11 13:03:16	51.2288	46.9463	37.8437
2014-03-11 14:03:16	51.1944	46.9513	37.9019
2014-03-11 15:03:16	51.2116	46.9612	37.9515
2014-03-11 16:03:16	51.251	46.9848	37.9577
2014-03-11 17:03:16	51.3062	47.0406	38.0011
2014-03-11 18:03:16	51.3062	47.0592	38.0135
2014-03-11 19:03:16	51.3001	47.0158	38.0073
2014-03-11 20:03:16	51.2694	46.9724	38.0073
2014-03-11 21:03:16	51.2448	46.9278	37.9887
2014-03-11 22:03:16	51.2116	46.8844	37.9763
2014-03-11 23:03:16	51.1883	46.8596	37.9763
2014-03-12 00:03:16	51.1637	46.8348	37.9577
2014-03-12 01:03:16	51.133	46.8038	37.9453
2014-03-12 02:03:16	51.1023	46.779	37.9391
2014-03-12 03:03:16	51.0777	46.7604	37.9329
2014-03-12 04:03:16	51.0593	46.7418	37.9329
2014-03-12 05:03:16	51.0347	46.7232	37.9081
2014-03-12 06:03:16	51.004	46.686	37.9081
2014-03-12 07:03:16	50.9205	46.6501	37.866
2014-03-12 08:03:16	50.9021	46.5732	37.8325
2014-03-12 09:03:16	51.0716	46.6215	37.8325
2014-03-12 10:03:16	51.3197	46.779	37.8709
2014-03-12 11:03:16	51.6281	47.0356	37.9515
2014-03-12 12:03:16	51.9242	47.286	38.0383
2014-03-12 13:03:16	52.1539	47.4509	38.0879
2014-03-12 14:03:16	52.3111	47.5191	38.0817
2014-03-12 15:03:16	52.2743	47.5488	38.1548
2014-03-12 16:03:16	52.4033	47.6691	38.2007
2014-03-12 17:03:16	52.4979	47.8055	38.2626
2014-03-12 18:03:16	52.5396	47.8798	38.2998
2014-03-12 19:03:16	52.504	47.8055	38.2812
2014-03-12 20:03:16	52.434	47.7249	38.2626
2014-03-12 21:03:16	52.391	47.7001	38.2192
2014-03-12 22:03:16	52.3296	47.6629	38.2068
2014-03-12 23:03:16	52.2866	47.6145	38.213
2014-03-13 00:03:16	52.2497	47.6021	38.1536
2014-03-13 01:03:16	52.219	47.5563	38.1659
2014-03-13 02:03:16	52.1883	47.5501	38.1759
2014-03-13 03:03:16	52.1711	47.5191	38.156
2014-03-13 04:03:16	52.1551	47.4943	38.156
2014-03-13 05:03:16	52.1134	47.4633	38.1498
2014-03-13 06:03:16	52.0949	47.4261	38.1374
2014-03-13 07:03:16	52.0028	47.3827	38.1126
2014-03-13 08:03:16	52.0274	47.3517	38.0693
2014-03-13 09:03:16	52.0888	47.3579	38.0197
2014-03-13 10:03:16	52.3173	47.4819	38.0569
2014-03-13 11:03:16	52.6564	47.7249	38.1424
2014-03-13 12:03:16	52.9586	47.9691	38.213
2014-03-13 13:03:16	53.1514	48.1352	38.275
2014-03-13 14:03:16	53.3038	48.2493	38.3246
2014-03-13 15:03:16	53.3713	48.2976	38.2812
2014-03-13 16:03:16	53.3591	48.2604	38.2998
2014-03-13 17:03:16	53.3222	48.2319	38.3184
2014-03-13 18:03:16	53.3529	48.2666	38.3432
2014-03-13 19:03:16	53.3345	48.2307	38.3432
2014-03-13 20:03:16	53.3161	48.1972	38.3246
2014-03-13 21:03:16	53.2731	48.1476	38.2998
2014-03-13 22:03:16	53.2301	48.1166	38.2998
2014-03-13 23:03:16	53.1932	48.0856	38.2874
2014-03-14 00:03:16	53.1686	48.0422	38.275
2014-03-14 01:03:16	53.1207	48.0112	38.2626
2014-03-14 02:03:16	53.0876	47.9865	38.2502
2014-03-14 03:03:16	53.0814	47.9679	38.2502
2014-03-14 04:03:16	53.063	47.9493	38.2502
2014-03-14 05:03:16	53.0384	47.9307	38.2378
2014-03-14 06:03:16	53.0016	47.9084	38.2254
2014-03-14 07:03:16	52.9463	47.8736	38.1895
2014-03-14 08:03:16	52.8849	47.7869	38.1312
2014-03-14 09:03:16	52.9033	47.8117	38.1188
2014-03-14 10:03:16	53.1097	47.9084	38.156
2014-03-14 11:03:16	53.3333	48.0422	38.213
2014-03-14 12:03:16	53.563	48.2617	38.2812
2014-03-14 13:03:16	53.7387	48.4464	38.3742
2014-03-14 14:03:16	53.9205	48.6398	38.43
2014-03-14 15:03:16	53.7632	48.708	38.482
2014-03-14 16:03:16	53.8038	48.7018	38.4833
2014-03-14 17:03:16	53.7853	48.6708	38.4833
2014-03-14 18:03:16	53.7731	48.6398	38.4783
2014-03-14 19:03:16	53.7485	48.6088	38.4733
2014-03-14 20:03:16	53.7436	48.5716	38.4733
2014-03-14 21:03:16	53.7227	48.5381	38.4609
2014-03-14 22:03:16	53.7043	48.5208	38.4485
2014-03-14 23:03:16	53.6674	48.4774	38.4485
2014-03-15 00:03:16	53.649	48.4526	38.43
2014-03-15 01:03:16	53.6306	48.434	38.4238
2014-03-15 02:03:16	53.5998	48.4092	38.4114
2014-03-15 03:03:16	53.5691	48.3844	38.399
2014-03-15 04:03:16	53.5384	48.372	38.399
2014-03-15 05:03:16	53.5138	48.341	38.3804
2014-03-15 06:03:16	53.4709	48.3286	38.3742
2014-03-15 07:03:16	53.4119	48.2914	38.337
2014-03-15 08:03:16	53.3406	48.2034	38.2564
2014-03-15 09:03:16	53.3836	48.1786	38.2254
2014-03-15 10:03:16	53.5077	48.1786	38.2316
2014-03-15 11:03:16	53.7202	48.3472	38.3184
2014-03-15 12:03:16	53.9623	48.5183	38.3866
2014-03-15 13:03:16	54.1674	48.6832	38.4659
2014-03-15 14:03:16	54.375	48.7204	38.4362
2014-03-15 15:03:16	54.4266	48.7947	38.5006
2014-03-15 16:03:16	54.4696	48.8431	38.5304
2014-03-15 17:03:16	54.5065	48.8828	38.5613
2014-03-15 18:03:16	54.5249	48.8604	38.5675
2014-03-15 19:03:16	54.5065	48.8195	38.5613
2014-03-15 20:03:16	54.4758	48.7699	38.5427
2014-03-15 21:03:16	54.4389	48.7328	38.518
2014-03-15 22:03:16	54.4021	48.6956	38.518
2014-03-15 23:03:16	54.3578	48.6522	38.4994
2014-03-16 00:03:16	54.2841	48.5778	38.4783
2014-03-16 01:03:16	54.2841	48.5778	38.4733
2014-03-16 02:03:16	54.2595	48.553	38.4547
2014-03-16 03:03:16	54.2473	48.5319	38.4485
2014-03-16 04:03:16	54.2104	48.5084	38.4423
2014-03-16 05:03:16	54.2104	48.496	38.4423
2014-03-16 06:03:16	54.1613	48.465	38.4114
2014-03-16 07:03:16	54.0937	48.4278	38.3928
2014-03-16 08:03:16	53.9696	48.3534	38.306
2014-03-16 09:03:16	53.9266	48.2542	38.2254
2014-03-16 10:03:16	54.0163	48.2208	38.2316
2014-03-16 11:03:16	54.1797	48.3162	38.2998
2014-03-16 12:03:16	54.4586	48.5679	38.4114
2014-03-16 13:03:16	54.7006	48.8059	38.5118
2014-03-16 14:03:16	54.8701	48.9757	38.5737
2014-03-16 15:03:16	54.7853	49.0873	38.6419
2014-03-16 16:03:16	54.95	49.1952	38.6915
2014-03-16 17:03:16	55.0384	49.2621	38.7411
2014-03-16 18:03:16	55.0986	49.2621	38.7659
2014-03-16 19:03:16	55.0802	49.2249	38.7659
2014-03-16 20:03:16	55.0556	49.1716	38.7411
2014-03-16 21:03:16	55.0163	49.1307	38.7349
2014-03-16 22:03:16	54.9868	49.0997	38.7163
2014-03-16 23:03:16	54.9561	49.0625	38.6915
2014-03-17 00:03:16	54.9254	49.0315	38.6853
2014-03-17 01:03:16	54.8885	49.0067	38.6667
2014-03-17 02:03:16	54.8578	48.9819	38.6667
2014-03-17 03:03:16	54.821	48.9509	38.6419
2014-03-17 04:03:16	54.7903	48.9385	38.6419
2014-03-17 05:03:16	54.7841	48.9138	38.6295
2014-03-17 06:03:16	54.7534	48.889	38.6233
2014-03-17 07:03:16	54.6711	48.8418	38.5799
2014-03-17 08:03:16	54.617	48.7637	38.4833
2014-03-17 09:03:16	54.6588	48.6708	38.4659
2014-03-17 10:03:16	54.8824	48.7575	38.5489
2014-03-17 11:03:16	55.1908	49.0129	38.6543
2014-03-17 12:03:16	55.4377	49.2559	38.7473
2014-03-17 13:03:16	55.6134	49.4047	38.8117
2014-03-17 14:03:16	55.7276	49.5001	38.7659
2014-03-17 15:03:16	55.7706	49.4853	38.8179
2014-03-17 16:03:16	55.7645	49.5187	38.8848
2014-03-17 17:03:16	55.9168	49.6353	38.9592
2014-03-17 18:03:16	56.0298	49.7158	39.0336
2014-03-17 19:03:16	55.993	49.6724	39.015
2014-03-17 20:03:16	55.9647	49.6353	38.9964
2014-03-17 21:03:16	55.8935	49.5671	38.9778
2014-03-17 22:03:16	55.8505	49.5175	38.9592
2014-03-17 23:03:16	55.8136	49.4902	38.9344
2014-03-18 00:03:16	55.7583	49.4357	38.9096
2014-03-18 01:03:16	55.7215	49.4171	38.9034
2014-03-18 02:03:16	55.6674	49.3613	38.8724
2014-03-18 03:03:16	55.6392	49.3303	38.8662
2014-03-18 04:03:16	55.5974	49.3055	38.8415
2014-03-18 05:03:16	55.5667	49.2807	38.8353
2014-03-18 06:03:16	55.5298	49.2559	38.8167
2014-03-18 07:03:16	55.4438	49.1902	38.7646
2014-03-18 08:03:16	55.5298	49.1059	38.7349
2014-03-18 09:03:16	55.7043	49.1357	38.8365
2014-03-18 10:03:16	56.0249	49.4034	38.9902
2014-03-18 11:03:16	56.4131	49.758	39.16
2014-03-18 12:03:16	56.6772	50.0146	39.2765
2014-03-18 13:03:16	56.8247	50.1485	39.3881
2014-03-18 14:03:16	56.9364	50.2452	39.4067
2014-03-18 15:03:16	56.8713	50.2638	39.4253
2014-03-18 16:03:16	56.8554	50.2886	39.4785
2014-03-18 17:03:16	56.9561	50.4002	39.5938
2014-03-18 18:03:16	57.1084	50.544	39.693
2014-03-18 19:03:16	57.1146	50.5192	39.6992
2014-03-18 20:03:16	57.0962	50.4671	39.6744
2014-03-18 21:03:16	57.047	50.4187	39.6682
2014-03-18 22:03:16	57.004	50.3754	39.6434
2014-03-18 23:03:16	56.9672	50.332	39.631
2014-03-19 00:03:16	56.9242	50.2886	39.6186
2014-03-19 01:03:16	56.8861	50.2638	39.5938
2014-03-19 02:03:16	56.8615	50.2266	39.5814
2014-03-19 03:03:16	56.8308	50.2018	39.569
2014-03-19 04:03:16	56.7878	50.1646	39.5504
2014-03-19 05:03:16	56.7632	50.1497	39.538
2014-03-19 06:03:16	56.7141	50.12	39.5195
2014-03-19 07:03:16	56.6232	50.0642	39.4711
2014-03-19 08:03:16	56.6183	50.0208	39.4191
2014-03-19 09:03:16	56.7264	49.996	39.46
2014-03-19 10:03:16	57.0114	50.1609	39.6
2014-03-19 11:03:16	57.5138	50.5663	39.693
2014-03-19 12:05:30	57.5372	50.6617	39.693
2014-03-19 13:05:30	57.59	50.6927	39.7178
2014-03-19 14:05:30	57.6637	50.7845	39.7673
2014-03-19 15:05:30	57.7067	50.8179	39.7673
2014-03-19 16:05:30	57.7313	50.8241	39.7946
2014-03-19 17:05:30	57.7681	50.8489	39.8132
2014-03-19 18:05:30	57.8505	50.9419	39.8863
2014-03-19 19:05:30	57.8566	50.9109	39.8987
2014-03-19 20:05:30	57.8296	50.8613	39.8863
2014-03-19 21:05:30	57.805	50.8117	39.8739
2014-03-19 22:05:30	57.7559	50.7733	39.8492
2014-03-19 23:05:30	57.719	50.7361	39.843
2014-03-20 00:05:30	57.676	50.6989	39.8244
2014-03-20 01:05:30	57.633	50.6679	39.8058
2014-03-20 02:05:30	57.5962	50.6307	39.7996
2014-03-20 03:05:30	57.5593	50.5997	39.7847
2014-03-20 04:05:30	57.5212	50.5687	39.7735
2014-03-20 05:05:30	57.5151	50.5502	39.7611
2014-03-20 06:05:30	57.4905	50.5192	39.7611
2014-03-20 07:05:30	57.3799	50.4473	39.6992
2014-03-20 08:05:30	57.3984	50.4187	39.6496
2014-03-20 09:05:30	57.4291	50.394	39.6992
2014-03-20 10:05:30	57.579	50.4956	39.807
2014-03-20 11:05:30	57.7976	50.7225	39.9173
2014-03-20 12:05:30	57.9659	50.8985	39.9979
2014-03-20 13:05:30	58.0396	50.9853	40.0351
2014-03-20 14:05:30	58.0581	51.0101	39.9979
2014-03-20 15:05:30	57.875	50.9543	39.9731
2014-03-20 16:05:30	57.875	50.8675	39.9731
2014-03-20 17:05:30	57.9168	50.9171	40.0227
2014-03-20 18:05:30	58.1355	51.0758	40.1677
2014-03-20 19:05:30	58.1662	51.0783	40.1974
2014-03-20 20:05:30	58.1256	51.0349	40.1789
2014-03-20 21:05:30	58.0765	50.9853	40.1603
2014-03-20 22:05:30	58.0335	50.9543	40.1479
2014-03-20 23:05:30	58.0089	50.9171	40.1355
2014-03-21 00:05:30	57.9844	50.8799	40.1169
2014-03-21 01:05:30	57.9475	50.8365	40.1119
2014-03-21 02:05:30	57.9168	50.8117	40.097
2014-03-21 03:05:30	57.8861	50.7845	40.0847
2014-03-21 04:05:30	57.8677	50.7671	40.0723
2014-03-21 05:05:30	57.8468	50.7485	40.0723
2014-03-21 06:05:30	57.8111	50.7175	40.0537
2014-03-21 07:05:30	57.6883	50.6369	39.9731
2014-03-21 08:05:30	57.864	50.6431	39.9793
2014-03-21 09:05:30	58.0876	50.8018	40.1863
2014-03-21 10:05:30	58.4205	51.0584	40.4181
2014-03-21 11:05:30	57.0474	51.6258	40.6511
2014-03-21 12:05:30	58.4205	51.651	40.6325
2014-03-21 13:05:30	58.4033	51.6324	40.6263
2014-03-21 14:05:30	58.4536	51.6758	40.6449
2014-03-21 15:05:30	58.4536	51.682	40.6449
2014-03-21 16:05:30	58.3787	51.6262	40.5891
2014-03-21 17:05:30	58.4266	51.6386	40.6015
2014-03-21 18:05:30	58.5458	51.7477	40.7292
2014-03-21 19:05:30	58.5519	51.7465	40.7515
2014-03-21 20:05:30	58.5212	51.713	40.7416
2014-03-21 21:05:30	58.4966	51.6758	40.7317
2014-03-21 22:05:30	58.461	51.6324	40.7193
2014-03-21 23:05:30	58.4033	51.5828	40.6821
2014-03-22 00:05:30	58.3541	51.5518	40.6635
2014-03-22 01:05:30	58.3111	51.5146	40.6449
2014-03-22 02:05:30	58.2743	51.4775	40.6263
2014-03-22 03:05:30	58.2251	51.4589	40.6077
2014-03-22 04:05:30	58.2251	51.4341	40.5953
2014-03-22 05:05:30	58.2129	51.4142	40.5953
2014-03-22 06:05:30	58.1944	51.377	40.5829
2014-03-22 07:05:30	58.0446	51.2655	40.4912
2014-03-22 08:05:30	58.3111	51.3448	40.5829
2014-03-22 09:05:30	58.6367	51.5456	40.8445
2014-03-22 10:05:30	58.9401	51.8332	41.0948
2014-03-22 11:05:30	59.2362	52.0824	41.2671
2014-03-22 12:05:30	59.3763	52.2361	41.3576
2014-03-22 13:05:30	59.4401	52.2919	41.3935
2014-03-22 14:05:30	59.4045	52.2547	41.3266
2014-03-22 15:05:30	59.1625	52.1308	41.3167
2014-03-22 16:05:30	59.1748	52.1122	41.3105
2014-03-22 17:05:30	59.2731	52.168	41.3886
2014-03-22 18:05:30	59.5998	52.4122	41.6328
2014-03-22 19:05:30	59.6551	52.4419	41.6885
2014-03-22 20:05:30	59.5937	52.3874	41.665
2014-03-22 21:05:30	59.5323	52.3477	41.6464
2014-03-22 22:05:30	59.4893	52.3043	41.6216
2014-03-22 23:05:30	59.4708	52.2671	41.6092
2014-03-23 00:05:30	59.4401	52.2299	41.5968
2014-03-23 01:05:30	59.3947	52.199	41.572
2014-03-23 02:05:30	59.3406	52.1556	41.5596
2014-03-23 03:05:30	59.3161	52.1308	41.541
2014-03-23 04:05:30	59.2915	52.0998	41.5348
2014-03-23 05:05:30	59.2423	52.075	41.5162
2014-03-23 06:05:30	59.1932	52.0477	41.4915
2014-03-23 07:05:30	59.0728	51.9312	41.3774
2014-03-23 08:05:30	59.5937	52.1816	41.6328
2014-03-23 09:05:30	60.2473	52.6019	42.079
2014-03-23 10:05:30	60.7915	53.0593	42.4446
2014-03-23 11:05:30	61.1355	53.3953	42.7371
2014-03-23 12:05:30	61.3824	53.6159	42.9516
2014-03-23 13:05:30	61.4622	53.7176	43.0842
2014-03-23 14:05:30	61.4684	53.73	43.1276
2014-03-23 15:05:30	61.3947	53.663	43.109
2014-03-23 16:05:30	61.2878	53.611	43.0966
2014-03-23 17:05:30	61.3701	53.7052	43.1647
2014-03-23 18:05:30	61.6428	53.9271	43.4201
2014-03-23 19:05:30	61.6662	53.9159	43.4635
2014-03-23 20:05:30	61.6293	53.8664	43.4387
2014-03-23 21:05:30	61.5912	53.8044	43.4201
2014-03-23 22:05:30	61.536	53.761	43.4015
2014-03-23 23:05:30	61.493	53.7052	43.3767
2014-03-24 00:05:30	61.4438	53.6742	43.3643
2014-03-24 01:05:30	61.4008	53.6457	43.3457
2014-03-24 02:05:30	61.3578	53.5986	43.3271
2014-03-24 03:05:30	61.305	53.5676	43.3147
2014-03-24 04:05:30	61.2706	53.5366	43.2949
2014-03-24 05:05:30	61.2276	53.5056	43.2763
2014-03-24 06:05:30	61.1846	53.4808	43.2577
2014-03-24 07:05:30	61.0323	53.3407	43.1214
2014-03-24 08:05:30	61.504	53.6085	43.3482
2014-03-24 09:05:30	61.9586	53.9383	43.689
2014-03-24 10:05:30	62.3087	54.2259	43.963
2014-03-24 11:05:30	62.5151	54.4205	44.0981
2014-03-24 12:05:30	62.5974	54.5383	44.191
2014-03-24 13:05:30	62.6097	54.5817	44.222
2014-03-24 14:05:30	62.5802	54.5321	44.1167
2014-03-24 15:05:30	62.5224	54.4081	44.0919
2014-03-24 16:05:30	62.4364	54.3399	44.0547
2014-03-24 17:05:30	62.4364	54.4081	44.1105
2014-03-24 18:05:30	62.7731	54.6895	44.3856
2014-03-24 19:05:30	62.8775	54.7441	44.4897
2014-03-24 20:05:30	62.8246	54.6759	44.4588
2014-03-24 21:05:30	62.7694	54.6201	44.434
2014-03-24 22:05:30	62.7141	54.5817	44.4092
2014-03-24 23:05:30	62.6772	54.5321	44.3782
2014-03-25 00:05:30	62.6281	54.5011	44.3658
2014-03-25 01:05:30	62.5789	54.4577	44.3472
2014-03-25 02:05:30	62.5409	54.4267	44.3286
2014-03-25 03:05:30	62.4979	54.3957	44.2976
2014-03-25 04:05:30	62.4549	54.3585	44.2852
2014-03-25 05:05:30	62.418	54.3275	44.2666
2014-03-25 06:05:30	62.3443	54.2854	44.2406
2014-03-25 07:05:30	62.2485	54.1651	44.1167
2014-03-25 08:05:30	62.8283	54.5358	44.4451
2014-03-25 09:05:30	63.3136	54.9275	44.8542
2014-03-25 10:05:30	63.5789	55.2077	45.0996
2014-03-25 11:05:30	63.719	55.3168	45.2198
2014-03-25 12:05:30	63.7989	55.4098	45.2867
2014-03-25 13:05:30	63.7743	55.3974	45.2929
2014-03-25 14:05:30	63.7497	55.354	45.2681
2014-03-25 15:05:30	63.4278	55.2796	45.1851
2014-03-25 16:05:30	63.4168	55.3044	45.1789
2014-03-25 17:05:30	63.5912	55.4222	45.3487
2014-03-25 18:05:30	63.7043	55.4755	45.3983
2014-03-25 19:05:30	63.8038	55.5337	45.5036
2014-03-25 20:05:30	63.7743	55.5028	45.4912
2014-03-25 21:05:30	63.719	55.4532	45.4603
2014-03-25 22:05:30	63.6699	55.416	45.4293
2014-03-25 23:05:30	63.6269	55.3726	45.4045
2014-03-26 00:05:30	63.6023	55.3354	45.3921
2014-03-26 01:05:30	63.547	55.2982	45.3673
2014-03-26 02:05:30	63.4893	55.2548	45.3301
2014-03-26 03:05:30	63.4352	55.2275	45.3053
2014-03-26 04:05:30	63.3984	55.204	45.2867
2014-03-26 05:05:30	63.3492	55.1668	45.2557
2014-03-26 06:05:30	63.2939	55.1358	45.2371
2014-03-26 07:05:30	63.1551	54.9945	45.0859
2014-03-26 08:05:30	63.7301	55.2945	45.3723
2014-03-26 09:05:30	64.2571	55.6292	45.7391
2014-03-26 10:05:30	64.5888	55.8982	46.0081
2014-03-26 11:05:30	64.848	56.1486	46.2461
2014-03-26 12:05:30	65.0016	56.3061	46.4419
2014-03-26 13:05:30	65.0445	56.3619	46.4791
2014-03-26 14:05:30	65.02	56.3371	46.4556
2014-03-26 15:05:30	64.9893	56.2689	46.437
2014-03-26 16:05:30	64.9094	56.192	46.3812
2014-03-26 17:05:30	65.0544	56.2404	46.4407
2014-03-26 18:05:30	65.1023	56.2751	46.4605
2014-03-26 19:05:30	65.0814	56.2317	46.4432
2014-03-26 20:05:30	65.0077	56.1623	46.4246
2014-03-26 21:05:30	64.9524	56.1375	46.3998
2014-03-26 22:05:30	64.9217	56.1003	46.3626
2014-03-26 23:05:30	64.8726	56.0259	46.3378
2014-03-27 00:05:30	64.8296	56.0197	46.3068
2014-03-27 01:05:30	64.805	55.9949	46.2944
2014-03-27 02:05:30	64.7632	55.9701	46.2758
2014-03-27 03:05:30	64.7583	55.9515	46.2696
2014-03-27 04:05:30	64.7362	55.9391	46.2634
2014-03-27 05:05:30	64.7178	55.9267	46.2572
2014-03-27 06:05:30	64.6748	55.892	46.2324
2014-03-27 07:05:30	64.6011	55.8325	46.1965
2014-03-27 08:05:30	64.6502	55.8313	46.1296
2014-03-27 09:05:30	65.5151	56.3073	46.5634
2014-03-27 10:05:30	66.1318	56.673	47.0208
2014-03-27 11:05:30	66.488	56.9482	47.3628
2014-03-27 12:05:30	66.6821	57.1677	47.6256
2014-03-27 13:05:30	66.8271	57.345	47.85
2014-03-27 14:05:30	66.6035	57.4007	47.9119
2014-03-27 15:05:30	66.6748	57.4007	48.1016
2014-03-27 16:05:30	66.6649	57.3883	48.0941
2014-03-27 17:05:30	66.6588	57.3573	48.1115
2014-03-27 18:05:30	66.7043	57.3759	48.1239
2014-03-27 19:05:30	66.6649	57.3264	48.1003
2014-03-27 20:05:30	66.6232	57.2768	48.078
2014-03-27 21:05:30	66.5679	57.2334	48.0483
2014-03-27 22:05:30	66.5249	57.1962	48.0235
2014-03-27 23:05:30	66.4696	57.1615	47.9863
2014-03-28 00:05:30	66.4328	57.1454	47.9677
2014-03-28 01:05:30	66.4082	57.1144	47.9553
2014-03-28 02:05:30	66.3836	57.0896	47.9305
2014-03-28 03:05:30	66.3554	57.0586	47.9119
2014-03-28 04:05:30	66.3271	57.0276	47.8871
2014-03-28 05:05:30	66.278	57.0214	47.8624
2014-03-28 06:05:30	66.2411	56.9842	47.85
2014-03-28 07:05:30	66.09	56.8801	47.7471
2014-03-28 08:05:30	66.3185	56.9482	47.7843
2014-03-28 09:05:30	66.9721	57.3561	48.1995
2014-03-28 10:05:30	67.4917	57.7466	48.6259
2014-03-28 11:04:54	67.902	58.1557	49.0535
2014-03-28 12:04:54	67.902	58.1582	49.1378
2014-03-28 13:04:54	67.8959	58.1495	49.2964
2014-03-28 14:04:54	67.9487	58.2165	49.4489
2014-03-28 15:04:54	67.8246	58.2289	49.646
2014-03-28 16:04:54	67.9549	58.3218	49.8034
2014-03-28 17:04:54	68.0593	58.4247	49.9868
2014-03-28 18:04:54	68.2092	58.5028	50.0897
2014-03-28 19:04:54	68.1944	58.4656	50.0649
2014-03-28 20:04:54	68.1576	58.4198	50.0215
2014-03-28 21:04:54	68.1207	58.3714	49.993
2014-03-28 22:04:54	68.0654	58.3218	49.9521
2014-03-28 23:04:54	68.0286	58.2784	49.9149
2014-03-29 00:04:54	67.9733	58.2475	49.8777
2014-03-29 01:04:54	67.9364	58.2103	49.8468
2014-03-29 02:04:54	67.8959	58.1731	49.822
2014-03-29 03:04:54	67.8615	58.1421	49.7786
2014-03-29 04:04:54	67.8185	58.1136	49.7414
2014-03-29 05:04:54	67.7755	58.0789	49.698
2014-03-29 06:04:54	67.7264	58.0479	49.6807
2014-03-29 07:04:54	67.5814	57.9239	49.548
2014-03-29 08:04:54	68.047	58.1446	49.7922
2014-03-29 09:04:54	68.6883	58.5785	50.2248
2014-03-29 10:04:54	69.1662	58.9132	50.5793
2014-03-29 11:04:54	69.4389	59.15	50.9028
2014-03-29 12:04:54	69.6256	59.3347	51.1594
2014-03-29 13:04:54	69.7116	59.4549	51.3589
2014-03-29 14:04:54	69.7423	59.5045	51.4271
2014-03-29 15:04:54	69.6748	59.4611	51.556
2014-03-29 16:04:54	69.7055	59.4921	51.6762
2014-03-29 17:04:54	69.7964	59.5479	51.825
2014-03-29 18:04:54	69.9893	59.6818	52.0927
2014-03-29 19:04:54	70.0445	59.6892	52.1237
2014-03-29 20:04:54	69.9954	59.6285	52.0865
2014-03-29 21:04:54	69.9524	59.5665	52.0307
2014-03-29 22:04:54	69.891	59.5169	51.9811
2014-03-29 23:04:54	69.848	59.4735	51.9439
2014-03-30 00:04:54	69.8074	59.4363	51.908
2014-03-30 01:04:54	69.7669	59.3892	51.8621
2014-03-30 02:04:54	69.7116	59.3545	51.825
2014-03-30 03:04:54	69.6871	59.3173	51.794
2014-03-30 04:04:54	69.6318	59.2863	51.7568
2014-03-30 05:04:54	69.5888	59.2553	51.7072
2014-03-30 06:04:54	69.5101	59.2057	51.6576
2014-03-30 07:04:54	69.4745	59.1264	51.5684
2014-03-30 08:04:54	70.0974	59.5231	51.9762
2014-03-30 09:04:54	70.6956	59.9136	52.4335
2014-03-30 10:04:54	71.0593	60.2136	52.793
2014-03-30 11:04:54	71.2595	60.376	53.0322
2014-03-30 12:04:54	71.3332	60.4504	53.2095
2014-03-30 13:04:54	71.4082	60.5558	53.435
2014-03-30 14:04:54	71.4635	60.6178	53.5193
2014-03-30 15:04:54	71.3799	60.593	53.6234
2014-03-30 16:04:54	71.4094	60.6165	53.8255
2014-03-30 17:04:54	71.5187	60.6934	54.0089
2014-03-30 18:04:54	71.6293	60.743	54.0151
2014-03-30 19:04:54	71.6232	60.7244	53.9655
2014-03-30 20:04:54	71.5802	60.681	53.9283
2014-03-30 21:04:54	71.5372	60.6364	53.8912
2014-03-30 22:04:54	71.5249	60.5992	53.854
2014-03-30 23:04:54	71.4819	60.5496	53.8143
2014-03-31 00:04:54	71.4327	60.5062	53.7846
2014-03-31 01:04:54	71.4143	60.4814	53.766
2014-03-31 02:04:54	71.391	60.4566	53.735
2014-03-31 03:04:54	71.364	60.4194	53.704
2014-03-31 04:04:54	71.3394	60.3946	53.6792
2014-03-31 05:04:54	71.2595	60.3512	53.6172
2014-03-31 06:04:54	71.192	60.3252	53.5739
2014-03-31 07:04:54	71.0765	60.2198	53.4474
2014-03-31 08:04:54	71.3922	60.4144	53.6668
2014-03-31 09:04:54	71.7546	60.7132	54.0325
2014-03-31 10:04:54	72.0335	60.9698	54.3386
2014-03-31 11:04:54	72.2694	61.1595	54.6125
2014-03-31 12:04:54	72.4254	61.2984	54.8865
2014-03-31 13:04:54	72.5421	61.4397	55.0761
2014-03-31 14:04:54	72.6146	61.4707	55.1976
2014-03-31 15:04:54	72.6379	61.4335	55.3265
2014-03-31 16:04:54	72.6146	61.4335	55.4901
2014-03-31 17:04:54	72.6907	61.4645	55.5707
2014-03-31 18:04:54	72.8013	61.5079	55.6636
2014-03-31 19:04:54	72.7952	61.4645	55.6326
2014-03-31 20:04:54	72.746	61.4149	55.5769
2014-03-31 21:04:54	72.6969	61.3653	55.5273
2014-03-31 22:04:54	72.6441	61.3219	55.4901
2014-03-31 23:04:54	72.5974	61.2649	55.4182
2014-04-01 00:04:54	72.5421	61.2463	55.3773
2014-04-01 01:04:54	72.4929	61.1843	55.3277
2014-04-01 02:04:54	72.4684	61.1595	55.3029
2014-04-01 03:04:54	72.4377	61.1223	55.2595
2014-04-01 04:04:54	72.3947	61.0851	55.21
2014-04-01 05:04:54	72.3468	61.0541	55.1728
2014-04-01 06:04:54	72.2583	61.0045	55.1232
2014-04-01 07:04:54	72.2202	60.9277	55.0228
2014-04-01 08:04:54	72.5409	61.1471	55.241
2014-04-01 09:04:54	72.789	61.3839	55.5583
2014-04-01 10:04:54	73.0482	61.5996	55.8334
2014-04-01 11:04:54	73.2669	61.7694	56.1321
2014-04-01 12:04:54	73.3873	61.8748	56.2486
2014-04-01 13:04:54	73.4917	61.9343	56.3639
2014-04-01 14:04:54	73.5347	61.9566	56.3937
2014-04-01 15:04:54	73.5286	61.912	56.3751
2014-04-01 16:04:54	73.461	61.9219	56.4544
2014-04-01 17:04:54	73.4979	61.9467	56.473
2014-04-01 18:04:54	73.5753	61.9628	56.5102
2014-04-01 19:04:54	73.547	61.9182	56.4606
2014-04-01 20:04:54	73.4917	61.8624	56.442
2014-04-01 21:04:54	73.4364	61.8066	56.3924
2014-04-01 22:04:54	73.3873	61.7632	56.3639
2014-04-01 23:04:54	73.3504	61.726	56.3044
2014-04-02 00:04:54	73.3074	61.6889	56.2548
2014-04-02 01:04:54	73.2669	61.6579	56.2424
2014-04-02 02:04:54	73.2202	61.617	56.1991
2014-04-02 03:04:54	73.1895	61.5946	56.1557
2014-04-02 04:04:54	73.1772	61.5698	56.1309
2014-04-02 05:04:54	73.1711	61.5389	56.1185
2014-04-02 06:04:54	73.1404	61.5141	56.0875
2014-04-02 07:04:54	73.0544	61.4583	56.0231
2014-04-02 08:04:54	73.0544	61.4273	55.9859
2014-04-02 09:04:54	73.2915	61.6108	56.1557
2014-04-02 10:04:54	73.5151	61.85	56.4247
2014-04-02 11:04:54	73.7694	62.062	56.7605
2014-04-02 12:04:54	73.8603	62.1054	56.7234
2014-04-02 13:04:54	73.9733	62.1984	56.8709
2014-04-02 14:04:54	74.0286	62.217	56.9799
2014-04-02 15:04:54	74.0654	62.2232	57.1324
2014-04-02 16:04:54	74.0409	62.2418	57.1758
2014-04-02 17:04:54	74.0777	62.2232	57.1324
2014-04-02 18:04:54	74.0654	62.2046	57.1386
2014-04-02 19:04:54	74.0286	62.1612	57.1138
2014-04-02 20:04:54	74.0101	62.1364	57.0828
2014-04-02 21:04:54	73.9856	62.093	57.0518
2014-04-02 22:04:54	73.9487	62.062	57.0208
2014-04-02 23:04:54	73.9119	62.031	56.9985
2014-04-03 00:04:54	73.8836	62	56.9762
2014-04-03 01:04:54	73.8492	61.9752	56.9452
2014-04-03 02:04:54	73.8185	61.9566	56.9142
2014-04-03 03:04:54	73.7939	61.9368	56.9018
2014-04-03 04:04:54	73.7878	61.9368	56.8895
2014-04-03 05:04:54	73.7755	61.9058	56.8833
2014-04-03 06:04:54	73.7386	61.8748	56.8399
2014-04-03 07:04:54	73.6588	61.8252	56.7717
2014-04-03 08:04:54	73.547	61.7446	56.6973
2014-04-03 09:04:54	73.7141	61.8562	56.7531
2014-04-03 10:04:54	73.9483	62.0723	56.9936

## Sheet: SRER 2014 hive component wts
Date	Component	35	36	38
2013-09-18	Lid	2801.5	3180	2889
2013-09-18	B Board	2786	2363	2404.5
2013-09-18	Box 1	3600.5	3889.5	4144
2013-09-18	Box 2	3985	3198.5	4079
2013-09-18	Ent Red	44	46.5	56
2013-10-24	Feeder	2408.5	2486	2398.5
2013-10-28	Cardboard weighed
2013-10-29	Cardboard weighed	40	70	90
2013-12-12	Lid replaced	2433.5	2578.5	2576.5
2013-12-12	Inner cover added	1291	1254	1241.5
2013-12-19	cinderblock weighed (already installed)
2014-01-10	Block added	?	?	10575.2
Date	Component	35	36	38
2014-02-11	F1.1	1428.5	1228	1779.5
2014-02-11	F1.2	1283	1053	932.5
2014-02-11	F1.3	1545.5	2517.5	1042
2014-02-11	F1.4	1062.5	2354.5	1652.5
2014-02-11	F1.5	868	958.5	1794
2014-02-11	F1.6	1308	953.5	1505
2014-02-11	F1.7	1600	692.5	1114
2014-02-11	F1.8	1391.5	915.5	1295
2014-02-11	F1.9	1098	361	898.5
2014-02-11	F1.10	757	708	544.5
	TOTAL	12342	11742	12557.5
Date	Component	35	36	38
2014-03-11	F1.1	2579.5	2716.5	2545.5
2014-03-11	F1.2	2447	2546.5	1752
2014-03-11	F1.3	2258	3019.5	1933.5
2014-03-11	F1.4	1943	2957	1989
2014-03-11	F1.5	1755	1667	2158
2014-03-11	F1.6	1618.5	1797.5	1961.5
2014-03-11	F1.7	1548	1806.5	1796
2014-03-11	F1.8	1766.5	1951	901.5
2014-03-11	F1.9	2181	1625	1278.5
2014-03-11	F1.10	2303.5	2110	504.5
2014-03-11	F2.1	382.5	372	.
2014-03-11	F2.2	421	393.5	.
2014-03-11	F2.3	568	391.5	.
2014-03-11	F2.4	1246.5	375	.
2014-03-11	F2.5	1887.5	530.5	.
2014-03-11	F2.6	2280.5	626	.
2014-03-11	F2.7	2359	736.5	.
2014-03-11	F2.8	1875	387.5	.
2014-03-11	F2.9	673	382	.
2014-03-11	F2.10	379	375.5	.
	TOTAL	32472	26766.5	16820
Date	Component	35	36	38
2014-04-03	F1.1	2899	3570	3008
2014-04-03	F1.2	2532.5	2885.5	1875.5
2014-04-03	F1.3	2109	2706	2037
2014-04-03	F1.4	1691.5	2602	1911
2014-04-03	F1.5	1684.5	1448.5	2048.5
2014-04-03	F1.6	1536	1773.5	1681
2014-04-03	F1.7	1665	1732	2349
2014-04-03	F1.8	1587.5	1607	2000
2014-04-03	F1.9	1754	1547	2403.5
2014-04-03	F1.10	2529.5	2212.5	1503
2014-04-03	F2.1	1952.5	394	398
2014-04-03	F2.2	2733.5	548.5	1265.5
2014-04-03	F2.3	2619	1548	3000.5
2014-04-03	F2.4	2468.5	2228	1950.5
2014-04-03	F2.5	1946	2355	2552.5
2014-04-03	F2.6	3325	2441	2723
2014-04-03	F2.7	2935.5	2330.5	2854
2014-04-03	F2.8	2511.5	2714	2188.5
2014-04-03	F2.9	2302.5	2108	654
2014-04-03	F2.10	1815.5	915	404.5
	TOTAL	44598	39666	38807.5

## Sheet: CHBRC 2015 hive weight
date	hive10	hive12	hive19	hive50	hive52	hive79	hive92
2015-08-11	31.7151	30.2719	28.586	39.3512	27.5146	30.0705	33.8005
2015-08-11 00:05:00	31.713	30.2713	28.5865	39.3507	27.5157	30.0699	33.8002
2015-08-11 00:10:00	31.7128	30.2726	28.5852	39.351	27.5148	30.0699	33.8002
2015-08-11 00:15:00	31.7124	30.2696	28.5865	39.3495	27.5163	30.0696	33.8008
2015-08-11 00:20:00	31.712	30.2693	28.5857	39.3493	27.5165	30.0708	33.8005
2015-08-11 00:25:00	31.713	30.269	28.5848	39.3481	27.516	30.071	33.8011
2015-08-11 00:30:00	31.712	30.2687	28.5832	39.347	27.516	30.0708	33.8005
2015-08-11 00:35:00	31.7108	30.2684	28.5826	39.3467	27.5163	30.0708	33.8002
2015-08-11 00:40:00	31.7101	30.2678	28.5826	39.3467	27.5177	30.0713	33.8008
2015-08-11 00:45:00	31.7097	30.267	28.5817	39.3461	27.5165	30.0705	33.7999
2015-08-11 00:50:00	31.7086	30.2678	28.5817	39.3456	27.5174	30.0705	33.7999
2015-08-11 00:55:00	31.7095	30.2653	28.5812	39.3439	27.5165	30.071	33.8005
2015-08-11 01:00:00	31.7092	30.2653	28.58	39.3436	27.5171	30.071	33.8005
2015-08-11 01:05:00	31.7089	30.2647	28.5803	39.3439	27.5182	30.0716	33.8013
2015-08-11 01:10:00	31.7092	30.2656	28.5803	39.3433	27.5191	30.0725	33.8019
2015-08-11 01:15:00	31.7098	30.265	28.5795	39.3436	27.5194	30.0725	33.8033
2015-08-11 01:20:00	31.7095	30.265	28.5783	39.3433	27.5191	30.0733	33.8033
2015-08-11 01:25:00	31.7104	30.2639	28.5789	39.3425	27.52	30.0727	33.8029
2015-08-11 01:30:00	31.7097	30.2641	28.5757	39.3427	27.5211	30.0733	33.8022
2015-08-11 01:35:00	31.7092	30.2636	28.5775	39.3436	27.5208	30.0733	33.8026
2015-08-11 01:40:00	31.7101	30.2639	28.5766	39.3436	27.5217	30.0739	33.8029
2015-08-11 01:45:00	31.7092	30.2633	28.5757	39.343	27.5211	30.0739	33.8036
2015-08-11 01:50:00	31.7092	30.2633	28.5752	39.343	27.5219	30.0744	33.8033
2015-08-11 01:55:00	31.7095	30.2621	28.5752	39.3425	27.5217	30.0742	33.8029
2015-08-11 02:00:00	31.7092	30.2624	28.5749	39.3425	27.5225	30.0739	33.8029
2015-08-11 02:05:00	31.7092	30.2621	28.5746	39.3421	27.5222	30.075	33.8033
2015-08-11 02:10:00	31.7092	30.2599	28.5746	39.3417	27.5225	30.0744	33.8029
2015-08-11 02:15:00	31.7095	30.261	28.5743	39.3421	27.5241	30.0744	33.8026
2015-08-11 02:20:00	31.7095	30.2616	28.5729	39.3413	27.5238	30.0747	33.8036
2015-08-11 02:25:00	31.7096	30.2607	28.5737	39.3409	27.5238	30.0756	33.8032
2015-08-11 02:30:00	31.7095	30.2602	28.5726	39.3413	27.5247	30.0756	33.8038
2015-08-11 02:35:00	31.7086	30.2602	28.5729	39.3413	27.5252	30.0759	33.8033
2015-08-11 02:40:00	31.7092	30.2602	28.5732	39.3406	27.5248	30.0747	33.8036
2015-08-11 02:45:00	31.7083	30.2596	28.5715	39.34	27.5255	30.0756	33.8036
2015-08-11 02:50:00	31.7089	30.2602	28.5717	39.34	27.5261	30.0762	33.8033
2015-08-11 02:55:00	31.7086	30.2593	28.5703	39.3391	27.5251	30.0756	33.8038
2015-08-11 03:00:00	31.7097	30.2596	28.5703	39.3406	27.5261	30.0753	33.8033
2015-08-11 03:05:00	31.7092	30.2602	28.57	39.3397	27.5255	30.0747	33.8019
2015-08-11 03:10:00	31.7086	30.2596	28.57	39.3386	27.5261	30.0753	33.8026
2015-08-11 03:15:00	31.7083	30.2604	28.5697	39.3397	27.5252	30.0747	33.8026
2015-08-11 03:20:00	31.7083	30.2587	28.5692	39.3389	27.5261	30.0753	33.8021
2015-08-11 03:25:00	31.708	30.2587	28.5682	39.3377	27.5255	30.0762	33.8018
2015-08-11 03:30:00	31.7072	30.2576	28.5676	39.3374	27.5258	30.075	33.8009
2015-08-11 03:35:00	31.706	30.2573	28.5673	39.3369	27.5252	30.0744	33.8006
2015-08-11 03:40:00	31.7072	30.2564	28.5662	39.3369	27.5255	30.0747	33.8008
2015-08-11 03:45:00	31.7052	30.2559	28.5653	39.3363	27.5252	30.0747	33.8002
2015-08-11 03:50:00	31.7058	30.2562	28.5653	39.3366	27.5252	30.0747	33.8002
2015-08-11 03:55:00	31.7069	30.2547	28.5656	39.336	27.5258	30.075	33.8005
2015-08-11 04:00:00	31.7052	30.255	28.5656	39.3363	27.5252	30.0747	33.8016
2015-08-11 04:05:00	31.706	30.2553	28.5641	39.3363	27.5252	30.0747	33.8006
2015-08-11 04:10:00	31.7052	30.2547	28.5627	39.3349	27.5252	30.0744	33.8006
2015-08-11 04:15:00	31.7058	30.2539	28.5636	39.3346	27.527	30.0753	33.8025
2015-08-11 04:20:00	31.7052	30.2542	28.5633	39.3343	27.5264	30.0762	33.8012
2015-08-11 04:25:00	31.706	30.2539	28.5613	39.334	27.527	30.0764	33.8025
2015-08-11 04:30:00	31.7063	30.2536	28.5621	39.3346	27.527	30.075	33.8012
2015-08-11 04:35:00	31.7052	30.2529	28.5621	39.334	27.5281	30.077	33.8016
2015-08-11 04:40:00	31.7049	30.2529	28.5616	39.3338	27.5275	30.0764	33.8018
2015-08-11 04:45:00	31.7049	30.2525	28.5613	39.3332	27.5275	30.075	33.8014
2015-08-11 04:50:00	31.7043	30.2532	28.5607	39.3326	27.5273	30.0756	33.8015
2015-08-11 04:55:00	31.7041	30.2532	28.5601	39.3329	27.5278	30.0753	33.8018
2015-08-11 05:00:00	31.7035	30.2532	28.559	39.3326	27.5273	30.075	33.8021
2015-08-11 05:05:00	31.7035	30.2516	28.5587	39.3323	27.5287	30.0756	33.8029
2015-08-11 05:10:00	31.7021	30.2516	28.5581	39.3312	27.5287	30.0762	33.8025
2015-08-11 05:15:00	31.7004	30.2503	28.5573	39.3321	27.5287	30.0747	33.8012
2015-08-11 05:20:00	31.6936	30.2497	28.5561	39.3321	27.5298	30.0759	33.8021
2015-08-11 05:25:00	31.6668	30.2446	28.5541	39.3312	27.5292	30.0762	33.8029
2015-08-11 05:30:00	31.6366	30.2411	28.5559	39.3295	27.5304	30.0779	33.8014
2015-08-11 05:35:00	31.6145	30.238	28.5559	39.3281	27.5301	30.0787	33.7988
2015-08-11 05:40:00	31.6052	30.234	28.5541	39.3278	27.5307	30.0784	33.7959
2015-08-11 05:45:00	31.6046	30.2323	28.5536	39.3236	27.5272	30.0762	33.7914
2015-08-11 05:50:00	31.5983	30.2293	28.5536	39.3202	27.528	30.0759	33.7802
2015-08-11 05:55:00	31.5939	30.2233	28.5536	39.3197	27.5304	30.0781	33.7723
2015-08-11 06:00:00	31.5944	30.2155	28.5526	39.3185	27.5301	30.0793	33.766
2015-08-11 06:05:00	31.596	30.2162	28.5524	39.3168	27.5298	30.0796	33.7585
2015-08-11 06:10:00	31.5971	30.2129	28.551	39.3154	27.529	30.0781	33.7489
2015-08-11 06:15:00	31.5972	30.2114	28.5504	39.3143	27.529	30.0787	33.7385
2015-08-11 06:20:00	31.5939	30.2108	28.5477	39.312	27.5281	30.0773	33.7308
2015-08-11 06:25:00	31.5893	30.2083	28.5461	39.3103	27.5278	30.0762	33.7249
2015-08-11 06:30:00	31.5887	30.2077	28.5391	39.3065	27.5171	30.071	33.7206
2015-08-11 06:35:00	31.5758	30.2043	28.5363	39.3024	27.5035	30.0658	33.7236
2015-08-11 06:40:00	31.5782	30.2051	28.5343	39.3008	27.4848	30.0624	33.7252
2015-08-11 06:45:00	31.5672	30.2034	28.5296	39.2956	27.4658	30.0558	33.7224
2015-08-11 06:50:00	31.5591	30.2017	28.515	39.2857	27.4528	30.0178	33.7171
2015-08-11 06:55:00	31.5496	30.1997	28.495	39.2787	27.4486	30.0368	33.7177
2015-08-11 07:00:00	31.543	30.1973	28.482	39.2699	27.4433	30.0276	33.7197
2015-08-11 07:05:00	31.5355	30.1924	28.4683	39.2644	27.4275	30.0225	33.7209
2015-08-11 07:10:00	31.5246	30.1915	28.4602	39.2621	27.4455	30.023	33.7129
2015-08-11 07:15:00	31.4819	30.1949	28.4622	39.2558	27.451	30.0221	33.7117
2015-08-11 07:20:00	31.5259	30.1994	28.4724	39.2541	27.4554	30.021	33.7215
2015-08-11 07:25:00	31.553	30.2133	28.4867	39.2626	27.4661	30.0285	33.738
2015-08-11 07:30:00	31.5729	30.2239	28.4933	39.2468	27.4713	30.0287	33.7529
2015-08-11 07:35:00	31.6113	30.2137	28.4996	39.2558	27.4816	30.029	33.7573
2015-08-11 07:40:00	31.6057	30.2055	28.5018	39.253	27.4827	30.0132	33.7462
2015-08-11 07:45:00	31.6127	30.2248	28.485	39.264	27.485	30.015	33.7751
2015-08-11 07:50:00	31.6179	30.2207	28.5093	39.2816	27.4748	30.0327	33.7723
2015-08-11 07:55:00	31.6288	30.2429	28.5053	39.3059	27.5015	30.0494	33.7877
2015-08-11 08:00:00	31.6363	30.2028	28.5065	39.2809	27.4755	30.0319	33.784
2015-08-11 08:05:00	31.6344	30.2487	28.5147	39.3212	27.5096	30.0677	33.7919
2015-08-11 08:10:00	31.6734	30.2733	28.5422	39.3822	27.581	30.0903	33.8292
2015-08-11 08:15:00	31.6767	30.2771	28.5398	39.3905	27.5708	30.0794	33.8394
2015-08-11 08:20:00	31.6793	30.2686	28.5415	39.3881	27.6042	30.0861	33.8301
2015-08-11 08:25:00	31.6816	30.2684	28.5502	39.3869	27.583	30.0855	33.8278
2015-08-11 08:30:00	31.6831	30.2704	28.5446	39.3942	27.5789	30.0908	33.8269
2015-08-11 08:35:00	31.6819	30.2703	28.5449	39.393	27.6125	30.094	33.826
2015-08-11 08:40:00	31.6877	30.2639	28.5374	39.3867	27.6088	30.0908	33.8191
2015-08-11 08:45:00	31.6794	30.2595	28.5278	39.3816	27.6026	30.0834	33.8119
2015-08-11 08:50:00	31.6787	30.2633	28.5216	39.3822	27.6025	30.088	33.8104
2015-08-11 08:55:00	31.6749	30.2578	28.5209	39.3793	27.6023	30.0872	33.8063
2015-08-11 09:00:00	31.6714	30.2545	28.5175	39.3842	27.5856	30.0789	33.7991
2015-08-11 09:05:00	31.6623	30.2468	28.5167	39.3786	27.5912	30.079	33.7937
2015-08-11 09:10:00	31.66	30.2341	28.5161	39.3606	27.5682	30.0602	33.7939
2015-08-11 09:15:00	31.6613	30.2472	28.5143	39.367	27.5734	30.071	33.7919
2015-08-11 09:20:00	31.6519	30.2385	28.5093	39.3466	27.5662	30.0664	33.7885
2015-08-11 09:25:00	31.6515	30.2371	28.5078	39.353	27.5585	30.0598	33.7894
2015-08-11 09:30:00	31.6433	30.2317	28.5019	39.3493	27.5453	30.0555	33.7837
2015-08-11 09:35:00	31.6244	30.2256	28.4945	39.3447	27.5442	30.0498	33.7732
2015-08-11 09:40:00	31.6019	30.2224	28.487	39.3416	27.5372	30.0329	33.7581
2015-08-11 09:45:00	31.5758	30.2106	28.4832	39.3366	27.5295	30.0337	33.7541
2015-08-11 09:50:00	31.5652	30.2115	28.4789	39.3326	27.5298	30.0306	33.7538
2015-08-11 09:55:00	31.5599	30.2132	28.4651	39.3272	27.5304	30.0291	33.7538
2015-08-11 10:00:00	31.5596	30.2122	28.4542	39.3201	27.5259	30.0265	33.7553
2015-08-11 10:05:00	31.5525	30.2085	28.4489	39.3168	27.5245	30.0233	33.7561
2015-08-11 10:10:00	31.5537	30.2106	28.4478	39.3083	27.5273	30.0233	33.7617
2015-08-11 10:15:00	31.5494	30.2127	28.4451	39.2976	27.5298	30.0187	33.7587
2015-08-11 10:20:00	31.5474	30.2133	28.4494	39.2897	27.5254	30.0144	33.7581
2015-08-11 10:25:00	31.5482	30.2105	28.4486	39.2852	27.522	30.0139	33.7564
2015-08-11 10:30:00	31.5517	30.2057	28.4448	39.2762	27.52	30.0125	33.7547
2015-08-11 10:35:00	31.5427	30.2103	28.4411	39.2527	27.5174	30.0102	33.7561
2015-08-11 10:40:00	31.5416	30.2063	28.4417	39.2629	27.5156	29.9998	33.7517
2015-08-11 10:45:00	31.5508	30.2063	28.4434	39.2598	27.5194	30.0127	33.7584
2015-08-11 10:50:00	31.5467	30.2105	28.4391	39.2578	27.5177	30.0106	33.7593
2015-08-11 10:55:00	31.5441	30.2074	28.4386	39.2555	27.5157	30.0038	33.7558
2015-08-11 11:00:00	31.5416	30.2086	28.4353	39.2547	27.5157	30.0043	33.7553
2015-08-11 11:05:00	31.5424	30.2091	28.433	39.2519	27.5171	30.0054	33.7581
2015-08-11 11:10:00	31.5438	30.2077	28.43	39.2448	27.5148	30.002	33.759
2015-08-11 11:15:00	31.573	30.2074	28.4241	39.1566	27.5148	30.0009	33.7587
2015-08-11 11:20:00	31.5692	30.2031	28.4227	39.2295	27.5079	29.9983	33.7524
2015-08-11 11:25:00	31.5658	30.2034	28.4224	39.2352	27.5044	29.9931	33.749
2015-08-11 11:30:00	31.5655	30.1997	28.4238	39.2318	27.5064	29.9894	33.7456
2015-08-11 11:35:00	31.5638	30.1997	28.4265	39.2318	27.5065	29.9873	33.7445
2015-08-11 11:40:00	31.5609	30.194	28.4103	39.2288	27.5031	29.9855	33.7433
2015-08-11 11:45:00	31.5577	30.1881	28.4281	39.2211	27.4941	29.9831	33.7418
2015-08-11 11:50:00	31.5545	30.183	28.4054	39.2137	27.4927	29.9843	33.7408
2015-08-11 11:55:00	31.5476	30.1876	28.419	39.2143	27.4901	29.9802	33.742
2015-08-11 12:00:00	31.5479	30.1904	28.4155	39.2115	27.4919	29.9814	33.7396
2015-08-11 12:05:00	31.5424	30.1951	28.3925	39.2105	27.4866	29.9785	33.7391
2015-08-11 12:10:00	31.538	30.1985	28.4151	39.2056	27.482	29.9751	33.7359
2015-08-11 12:15:00	31.5402	30.1982	28.4087	39.2042	27.48	29.974	33.7345
2015-08-11 12:20:00	31.524	30.1958	28.4147	39.2002	27.4723	29.9689	33.7362
2015-08-11 12:25:00	31.5058	30.2003	28.4143	39.2014	27.4711	29.9675	33.7331
2015-08-11 12:30:00	31.5125	30.2006	28.3958	39.2019	27.4693	29.9684	33.7339
2015-08-11 12:35:00	31.51	30.2043	28.4134	39.2005	27.4634	29.9656	33.7319
2015-08-11 12:40:00	31.5054	30.2037	28.4134	39.2011	27.4585	29.9646	33.7328
2015-08-11 12:45:00	31.5046	30.1979	28.3747	39.1999	27.4521	29.9614	33.7319
2015-08-11 12:50:00	31.5038	30.2046	28.4083	39.2065	27.456	29.965	33.7291
2015-08-11 12:55:00	31.4973	30.2037	28.4154	39.2031	27.4522	29.9598	33.7339
2015-08-11 13:00:00	31.4896	30.2057	28.411	39.2042	27.4551	29.9635	33.7305
2015-08-11 13:05:00	31.4944	30.2086	28.4267	39.2053	27.4554	29.9624	33.7293
2015-08-11 13:10:00	31.4941	30.2074	28.4101	39.1993	27.4422	29.9559	33.7236
2015-08-11 13:15:00	31.4953	30.2086	28.4224	39.2031	27.4519	29.9511	33.7264
2015-08-11 13:20:00	31.4927	30.2119	28.427	39.2059	27.452	29.9564	33.7239
2015-08-11 13:25:00	31.4918	30.2122	28.4284	39.2039	27.4509	29.9567	33.7282
2015-08-11 13:30:00	31.4904	30.2107	28.4284	39.2036	27.4488	29.9544	33.7288
2015-08-11 13:35:00	31.4879	30.2137	28.4323	39.2059	27.4499	29.9547	33.7293
2015-08-11 13:40:00	31.487	30.2193	28.4363	39.208	27.4534	29.9564	33.7282
2015-08-11 13:45:00	31.489	30.2161	28.4336	39.2043	27.451	29.9567	33.7272
2015-08-11 13:50:00	31.4884	30.2204	28.4324	39.2087	27.4498	29.957	33.7278
2015-08-11 13:55:00	31.4896	30.2182	28.4318	39.2068	27.4527	29.9593	33.7268
2015-08-11 14:00:00	31.4918	30.2201	28.4307	39.2068	27.4522	29.9621	33.7264
2015-08-11 14:05:00	31.4907	30.2178	28.4258	39.2061	27.4507	29.961	33.727
2015-08-11 14:10:00	31.4924	30.222	28.429	39.2106	27.453	29.9641	33.7275
2015-08-11 14:15:00	31.4927	30.2168	28.4261	39.2093	27.4487	29.9607	33.7232
2015-08-11 14:20:00	31.4978	30.2256	28.4235	39.2132	27.4557	29.9615	33.7264
2015-08-11 14:25:00	31.4978	30.2241	28.4233	39.2126	27.4565	29.9621	33.7251
2015-08-11 14:30:00	31.5001	30.2192	28.4183	39.2112	27.4534	29.9598	33.7271
2015-08-11 14:35:00	31.5009	30.2256	28.4255	39.2149	27.4551	29.9624	33.7264
2015-08-11 14:40:00	31.5039	30.225	28.4135	39.2182	27.4484	29.9595	33.7272
2015-08-11 14:45:00	31.5055	30.227	28.4325	39.2263	27.4565	29.9666	33.7266
2015-08-11 14:50:00	31.5204	30.2284	28.44	39.2297	27.4605	29.9737	33.7263
2015-08-11 14:55:00	31.5237	30.2287	28.4218	39.2294	27.4574	29.9719	33.7211
2015-08-11 15:00:00	31.5192	30.221	28.4351	39.2201	27.4551	29.9707	33.718
2015-08-11 15:05:00	31.5196	30.223	28.4366	39.2255	27.448	29.9683	33.7143
2015-08-11 15:10:00	31.5168	30.2224	28.4389	39.226	27.4513	29.9696	33.7096
2015-08-11 15:15:00	31.5142	30.2224	28.438	39.2258	27.4527	29.9696	33.7036
2015-08-11 15:20:00	31.4858	30.218	28.4348	39.2296	27.4516	29.9679	33.6987
2015-08-11 15:25:00	31.5169	30.2247	28.4414	39.23	27.4537	29.9703	33.6969
2015-08-11 15:30:00	31.5134	30.223	28.4394	39.2148	27.4534	29.9664	33.6932
2015-08-11 15:35:00	31.5111	30.2151	28.4374	39.2249	27.4448	29.9635	33.6876
2015-08-11 15:40:00	31.5	30.2149	28.4366	39.2053	27.4468	29.9632	33.6564
2015-08-11 15:45:00	31.5034	30.2151	28.4319	39.2273	27.448	29.9671	33.6506
2015-08-11 15:50:00	31.4761	30.2084	28.4357	39.2252	27.449	29.9644	33.6459
2015-08-11 15:55:00	31.491	30.2077	28.4409	39.2237	27.4462	29.9638	33.6629
2015-08-11 16:00:00	31.5054	30.2145	28.4437	39.2326	27.4567	29.9692	33.6802
2015-08-11 16:05:00	31.5516	30.2125	28.5335	39.2285	27.45	29.9731	33.699
2015-08-11 16:10:00	31.5476	30.2103	28.4477	39.2331	27.4508	29.9728	33.6742
2015-08-11 16:15:00	31.5474	30.1994	28.4505	39.2383	27.4457	29.9696	33.6715
2015-08-11 16:20:00	31.543	30.1913	28.4539	39.2395	27.4482	29.9635	33.6696
2015-08-11 16:25:00	31.5448	30.1827	28.4546	39.2403	27.4513	29.9523	33.6666
2015-08-11 16:30:00	31.5439	30.1657	28.457	39.2346	27.4495	29.9366	33.671
2015-08-11 16:35:00	31.5389	30.1333	28.4596	39.2323	27.4502	29.9296	33.6692
2015-08-11 16:40:00	31.5409	30.1008	28.4599	39.2248	27.4487	29.9196	33.6686
2015-08-11 16:45:00	31.5445	30.0905	28.4616	39.2231	27.4486	29.9133	33.6686
2015-08-11 16:50:00	31.5468	30.1017	28.4602	39.2121	27.4482	29.9142	33.6693
2015-08-11 16:55:00	31.5505	30.1124	28.4579	39.205	27.4479	29.9154	33.6702
2015-08-11 17:00:00	31.5494	30.1232	28.4511	39.1885	27.4474	29.9162	33.6673
2015-08-11 17:05:00	31.5527	30.1329	28.4521	39.1836	27.4418	29.9139	33.6666
2015-08-11 17:10:00	31.5567	30.1386	28.4585	39.1847	27.4455	29.9174	33.6657
2015-08-11 17:15:00	31.5574	30.1433	28.4545	39.1859	27.4438	29.9182	33.6608
2015-08-11 17:20:00	31.5569	30.1424	28.4542	39.1901	27.4453	29.9179	33.6416
2015-08-11 17:25:00	31.5459	30.147	28.4518	39.1872	27.445	29.9196	33.5856
2015-08-11 17:30:00	31.5374	30.153	28.4562	39.189	27.4464	29.9231	33.5659
2015-08-11 17:35:00	31.5388	30.1566	28.4493	39.1878	27.4461	29.9256	33.5578
2015-08-11 17:40:00	31.5431	30.1611	28.4429	39.1909	27.4458	29.9273	33.5575
2015-08-11 17:45:00	31.5451	30.166	28.4547	39.194	27.4461	29.9304	33.5698
2015-08-11 17:50:00	31.5628	30.1685	28.4544	39.2005	27.4458	29.9323	33.5752
2015-08-11 17:55:00	31.5709	30.1768	28.4425	39.2036	27.448	29.9346	33.5534
2015-08-11 18:00:00	31.5792	30.1821	28.4042	39.2131	27.4455	29.9355	33.5679
2015-08-11 18:05:00	31.5853	30.1873	28.3617	39.2217	27.4496	29.9395	33.5869
2015-08-11 18:10:00	31.591	30.1904	28.339	39.207	27.4483	29.9406	33.5895
2015-08-11 18:15:00	31.5979	30.1906	28.3494	39.2415	27.4435	29.9383	33.5932
2015-08-11 18:20:00	31.6023	30.1968	28.3687	39.2492	27.4464	29.9446	33.595
2015-08-11 18:25:00	31.6127	30.1914	28.3969	39.2369	27.4334	29.9351	33.5961
2015-08-11 18:30:00	31.615	30.1982	28.3917	39.2625	27.4442	29.9465	33.6002
2015-08-11 18:35:00	31.62	30.194	28.4051	39.2698	27.4491	29.9486	33.6034
2015-08-11 18:40:00	31.6314	30.1724	28.4046	39.2501	27.4265	29.942	33.5953
2015-08-11 18:45:00	31.6358	30.1964	28.4227	39.2791	27.4414	29.9514	33.6087
2015-08-11 18:50:00	31.6306	30.1469	28.4034	39.2763	27.4547	29.9641	33.6067
2015-08-11 18:55:00	31.6402	30.1828	28.4386	39.2884	27.4379	29.9374	33.6228
2015-08-11 19:00:00	31.6383	30.1674	28.4391	39.2841	27.4556	29.9525	33.6224
2015-08-11 19:05:00	31.6602	30.2216	28.441	39.3397	27.4976	29.9847	33.6137
2015-08-11 19:10:00	31.6544	30.2154	28.3853	39.3333	27.4845	29.9598	33.609
2015-08-11 19:15:00	31.6705	30.198	28.4459	39.3599	27.5142	29.9943	33.6384
2015-08-11 19:20:00	31.7188	30.2633	28.4675	39.4226	27.6034	30.0563	33.6965
2015-08-11 19:25:00	31.7946	30.3177	28.5629	39.4752	27.6963	30.1085	33.7664
2015-08-11 19:30:00	31.7985	30.31	28.5587	39.4995	27.6971	30.1066	33.7716
2015-08-11 19:35:00	31.7967	30.3139	28.5482	39.4956	27.6822	30.0878	33.7624
2015-08-11 19:40:00	31.7812	30.2923	28.5486	39.4761	27.6897	30.0972	33.7617
2015-08-11 19:45:00	31.8168	30.3119	28.5492	39.4907	27.7426	30.1381	33.741
2015-08-11 19:50:00	31.9556	30.4455	28.6574	39.6061	27.8569	30.2483	33.8614
2015-08-11 19:55:00	32.1221	30.5803	28.785	39.6578	27.9103	30.3586	34.0778
2015-08-11 20:00:00	32.147	30.6039	28.8462	39.6578	27.9173	30.3795	34.1536
2015-08-11 20:05:00	32.1814	30.6428	28.8882	39.7056	27.94	30.3755	34.2489
2015-08-11 20:10:00	32.2313	30.6922	28.9524	39.7399	27.989	30.4082	34.3791
2015-08-11 20:15:00	32.1807	30.6587	28.962	39.7129	27.9642	30.3858	34.411
2015-08-11 20:20:00	32.2098	30.6545	29.0001	39.714	27.9747	30.3799	34.4881
2015-08-11 20:25:00	32.1896	30.6557	29.0305	39.7329	28.0105	30.3849	34.5057
2015-08-11 20:30:00	32.1774	30.6477	29.0241	39.7143	28.0015	30.3795	34.4481
2015-08-11 20:35:00	32.1684	30.6328	29.0062	39.6875	27.9775	30.3712	34.3676
2015-08-11 20:40:00	32.168	30.6272	29.0011	39.6866	27.9612	30.3654	34.2917
2015-08-11 20:45:00	32.1502	30.6203	28.9966	39.6759	27.9471	30.3606	34.2267
2015-08-11 20:50:00	32.146	30.6143	28.9937	39.6714	27.931	30.3574	34.1894
2015-08-11 20:55:00	32.1435	30.6114	28.9903	39.6656	27.917	30.3529	34.1653
2015-08-11 21:00:00	32.1386	30.608	28.9897	39.6621	27.9077	30.3517	34.1446
2015-08-11 21:05:00	32.1366	30.6028	28.9858	39.6578	27.902	30.3477	34.1228
2015-08-11 21:10:00	32.1328	30.5965	28.9815	39.6541	27.8971	30.3439	34.106
2015-08-11 21:15:00	32.1268	30.5982	28.9795	39.6533	27.8934	30.3416	34.096
2015-08-11 21:20:00	32.1239	30.595	28.9778	39.6496	27.8899	30.3385	34.087
2015-08-11 21:25:00	32.1216	30.5915	28.9761	39.6449	27.8635	30.3341	34.0804
2015-08-11 21:30:00	32.1211	30.5907	28.9727	39.6435	27.8493	30.3315	34.0755
2015-08-11 21:35:00	32.1196	30.5889	28.9721	39.6429	27.8807	30.3339	34.0409
2015-08-11 21:40:00	32.1165	30.5878	28.971	39.642	27.8802	30.3318	34.0445
2015-08-11 21:45:00	32.1157	30.5861	28.9689	39.6383	27.8785	30.3303	34.0662
2015-08-11 21:50:00	32.1148	30.5852	28.9677	39.6383	27.8782	30.3293	34.0642
2015-08-11 21:55:00	32.1139	30.5852	28.9673	39.6375	27.8776	30.3286	34.0616
2015-08-11 22:00:00	32.1115	30.583	28.9634	39.6361	27.8762	30.3275	34.0593
2015-08-11 22:05:00	32.1103	30.5827	28.9637	39.6355	27.8751	30.3263	34.0587
2015-08-11 22:10:00	32.1092	30.5812	28.9637	39.6338	27.8739	30.3258	34.0576
2015-08-11 22:15:00	32.1081	30.5798	28.9622	39.633	27.8718	30.3238	34.0559
2015-08-11 22:20:00	32.1058	30.5794	28.9617	39.6318	27.8722	30.3241	34.055
2015-08-11 22:25:00	32.1058	30.5797	28.9608	39.6304	27.8714	30.3232	34.0547
2015-08-11 22:30:00	32.1027	30.5762	28.9582	39.6283	27.8691	30.3204	34.0516
2015-08-11 22:35:00	32.1012	30.5759	28.9571	39.6278	27.8678	30.3198	34.0512
2015-08-11 22:40:00	32.0998	30.5756	28.9562	39.6268	27.8663	30.3198	34.0482
2015-08-11 22:45:00	32.0992	30.5736	28.9554	39.6243	27.8655	30.3184	34.0471
2015-08-11 22:50:00	32.0978	30.5731	28.9554	39.6243	27.8649	30.3184	34.0474
2015-08-11 22:55:00	32.0967	30.5731	28.954	39.6234	27.8641	30.3175	34.0462
2015-08-11 23:00:00	32.0937	30.5714	28.952	39.6211	27.8632	30.3169	34.0445
2015-08-11 23:05:00	32.092	30.5702	28.9514	39.6189	27.8624	30.3144	34.0411
2015-08-11 23:10:00	32.0923	30.5691	28.9511	39.6134	27.8609	30.3152	34.0417
2015-08-11 23:15:00	32.0908	30.5682	28.9501	39.6175	27.8609	30.3141	34.0428
2015-08-11 23:20:00	32.0891	30.5685	28.9485	39.6175	27.8604	30.3134	34.0402
2015-08-11 23:25:00	32.0874	30.5679	28.9479	39.6038	27.8595	30.3125	34.0402
2015-08-11 23:30:00	32.0868	30.5668	28.9472	39.5837	27.8587	30.3114	34.0402
2015-08-11 23:35:00	32.0857	30.5657	28.9461	39.5449	27.8592	30.3108	34.0388
2015-08-11 23:40:00	32.0845	30.5657	28.9449	39.6105	27.8592	30.3108	34.0394
2015-08-11 23:45:00	32.0842	30.5651	28.9455	39.5667	27.8584	30.3108	34.0368
2015-08-11 23:50:00	32.0831	30.5648	28.9435	39.6115	27.8567	30.3094	34.0362
2015-08-11 23:55:00	32.0817	30.5634	28.9432	39.6104	27.8567	30.3096	34.0362
2015-08-12	32.0811	30.564	28.9426	39.6101	27.8561	30.3085	34.0362
2015-08-12 00:05:00	32.0808	30.5622	28.9424	39.6095	27.8564	30.3091	34.036
2015-08-12 00:10:00	32.0805	30.5622	28.9421	39.6082	27.8561	30.3082	34.036
2015-08-12 00:15:00	32.08	30.5622	28.9421	39.6068	27.8561	30.3079	34.0357
2015-08-12 00:20:00	32.0803	30.5622	28.9412	39.6068	27.8558	30.3074	34.0351
2015-08-12 00:25:00	32.0786	30.5622	28.9406	39.6062	27.855	30.3062	34.0336
2015-08-12 00:30:00	32.0783	30.5611	28.9395	39.6059	27.8552	30.3065	34.0345
2015-08-12 00:35:00	32.0767	30.5605	28.9389	39.6051	27.8535	30.3065	34.0339
2015-08-12 00:40:00	32.0744	30.5599	28.9389	39.6051	27.8541	30.3059	34.0328
2015-08-12 00:45:00	32.0748	30.5597	28.9392	39.6045	27.855	30.3054	34.0315
2015-08-12 00:50:00	32.0748	30.559	28.9372	39.6042	27.8544	30.3048	34.0316
2015-08-12 00:55:00	32.0754	30.56	28.9375	39.6031	27.8544	30.3051	34.0315
2015-08-12 01:00:00	32.075	30.5586	28.9361	39.6036	27.855	30.3062	34.0315
2015-08-12 01:05:00	32.0744	30.5589	28.9352	39.6034	27.8541	30.3059	34.0316
2015-08-12 01:10:00	32.0746	30.5593	28.9366	39.6036	27.8547	30.3057	34.0309
2015-08-12 01:15:00	32.0732	30.5586	28.9355	39.6031	27.8547	30.3057	34.0309
2015-08-12 01:20:00	32.0745	30.5593	28.9355	39.6036	27.8541	30.3054	34.0309
2015-08-12 01:25:00	32.0738	30.5586	28.9344	39.6028	27.8547	30.3062	34.03
2015-08-12 01:30:00	32.0738	30.5586	28.9335	39.6019	27.8547	30.3062	34.03
2015-08-12 01:35:00	32.0732	30.5586	28.9338	39.6017	27.8547	30.3059	34.0303
2015-08-12 01:40:00	32.0741	30.5579	28.9329	39.6008	27.8544	30.3062	34.03
2015-08-12 01:45:00	32.073	30.5579	28.9327	39.6008	27.8535	30.3059	34.028
2015-08-12 01:50:00	32.0724	30.5575	28.9324	39.5994	27.8538	30.3054	34.0289
2015-08-12 01:55:00	32.0732	30.5561	28.9321	39.5988	27.8541	30.3051	34.0286
2015-08-12 02:00:00	32.0724	30.5569	28.9293	39.5988	27.8535	30.3048	34.0269
2015-08-12 02:05:00	32.0718	30.5552	28.9288	39.598	27.8535	30.3028	34.0263
2015-08-12 02:10:00	32.0672	30.5555	28.9283	39.5977	27.8521	30.3045	34.0258
2015-08-12 02:15:00	32.0701	30.5538	28.9282	39.5966	27.8506	30.3037	34.0255
2015-08-12 02:20:00	32.0698	30.5524	28.9273	39.5966	27.8513	30.3037	34.0246
2015-08-12 02:25:00	32.0695	30.5501	28.9262	39.5951	27.8506	30.3028	34.0249
2015-08-12 02:30:00	32.067	30.5467	28.925	39.5946	27.8506	30.3025	34.0243
2015-08-12 02:35:00	32.0638	30.5449	28.9242	39.5937	27.8513	30.3025	34.024
2015-08-12 02:40:00	32.0597	30.5487	28.9233	39.5929	27.8502	30.3017	34.0238
2015-08-12 02:45:00	32.0419	30.5447	28.9225	39.5931	27.8495	30.3014	34.0235
2015-08-12 02:50:00	32.065	30.5447	28.921	39.5926	27.8498	30.3011	34.0232
2015-08-12 02:55:00	32.0644	30.5441	28.9219	39.5914	27.8497	30.3008	34.0229
2015-08-12 03:00:00	32.063	30.5444	28.921	39.5903	27.8491	30.3014	34.02
2015-08-12 03:05:00	32.0624	30.5432	28.919	39.5897	27.8485	30.3003	34.0215
2015-08-12 03:10:00	32.0616	30.5418	28.9185	39.5897	27.8488	30.3003	34.02
2015-08-12 03:15:00	32.0616	30.5421	28.9179	39.5894	27.8485	30.2997	34.02
2015-08-12 03:20:00	32.061	30.5411	28.9171	39.5878	27.8488	30.3003	34.0198
2015-08-12 03:25:00	32.0599	30.5415	28.9165	39.5867	27.8485	30.2997	34.0195
2015-08-12 03:30:00	32.0587	30.5424	28.9153	39.5867	27.8477	30.2988	34.0189
2015-08-12 03:35:00	32.0584	30.5409	28.9142	39.5867	27.8479	30.2986	34.0189
2015-08-12 03:40:00	32.0579	30.5406	28.9142	39.5867	27.8477	30.2991	34.0186
2015-08-12 03:45:00	32.0576	30.5385	28.9133	39.5844	27.8468	30.2977	34.0189
2015-08-12 03:50:00	32.0573	30.5396	28.9124	39.5847	27.8474	30.2974	34.0178
2015-08-12 03:55:00	32.0566	30.5378	28.9112	39.5836	27.8471	30.2974	34.0186
2015-08-12 04:00:00	32.0573	30.5391	28.9108	39.5842	27.8445	30.298	34.0172
2015-08-12 04:05:00	32.0562	30.5387	28.9108	39.5847	27.8474	30.2974	34.018
2015-08-12 04:10:00	32.056	30.5387	28.9092	39.583	27.846	30.2977	34.018
2015-08-12 04:15:00	32.0546	30.538	28.9083	39.583	27.846	30.2968	34.0163
2015-08-12 04:20:00	32.054	30.5383	28.9074	39.5827	27.8477	30.2968	34.0158
2015-08-12 04:25:00	32.054	30.5371	28.9066	39.5819	27.846	30.298	34.016
2015-08-12 04:30:00	32.0531	30.5371	28.9052	39.5808	27.8454	30.2974	34.0158
2015-08-12 04:35:00	32.0531	30.5365	28.9049	39.5808	27.846	30.2963	34.0158
2015-08-12 04:40:00	32.0531	30.5362	28.904	39.5796	27.846	30.296	34.0152
2015-08-12 04:45:00	32.0534	30.5365	28.9032	39.5785	27.8465	30.2957	34.0152
2015-08-12 04:50:00	32.0525	30.5362	28.9034	39.5788	27.8451	30.296	34.0152
2015-08-12 04:55:00	32.0525	30.5354	28.9017	39.5788	27.8451	30.2954	34.0146
2015-08-12 05:00:00	32.052	30.5342	28.902	39.5779	27.8448	30.2966	34.0143
2015-08-12 05:05:00	32.0514	30.5348	28.9006	39.5782	27.8454	30.2957	34.0143
2015-08-12 05:10:00	32.0508	30.5339	28.8992	39.5768	27.8451	30.2951	34.0143
2015-08-12 05:15:00	32.0508	30.5345	28.8983	39.5768	27.8448	30.2946	34.0136
2015-08-12 05:20:00	32.0511	30.5334	28.8983	39.5765	27.844	30.2949	34.0139
2015-08-12 05:25:00	32.05	30.5331	28.8975	39.5765	27.8425	30.2946	34.0113
2015-08-12 05:30:00	32.0503	30.5331	28.8952	39.5754	27.8403	30.2943	34.0119
2015-08-12 05:35:00	32.0497	30.5328	28.894	39.5759	27.8374	30.2931	34.0117
2015-08-12 05:40:00	32.0494	30.5308	28.8931	39.574	27.8313	30.2936	34.011
2015-08-12 05:45:00	32.0497	30.5299	28.8921	39.5751	27.827	30.2922	34.0123
2015-08-12 05:50:00	32.0497	30.5299	28.8935	39.5737	27.8284	30.2893	34.011
2015-08-12 05:55:00	32.0491	30.5294	28.8915	39.5731	27.8281	30.2841	34.011
2015-08-12 06:00:00	32.0483	30.5288	28.8911	39.5728	27.821	30.2839	34.009
2015-08-12 06:05:00	32.0466	30.5288	28.8898	39.5722	27.819	30.2822	34.0081
2015-08-12 06:10:00	32.046	30.5274	28.8887	39.571	27.8196	30.2833	34.0078
2015-08-12 06:15:00	32.0443	30.5251	28.8864	39.5684	27.8169	30.2793	34.007
2015-08-12 06:20:00	32.0434	30.5239	28.8864	39.5681	27.8159	30.2787	34.0067
2015-08-12 06:25:00	32.0426	30.5237	28.8833	39.5667	27.8156	30.2773	34.0058
2015-08-12 06:30:00	32.0412	30.5234	28.8793	39.567	27.8148	30.2739	34.0044
2015-08-12 06:35:00	32.0412	30.521	28.8796	39.5647	27.8134	30.2714	34.0036
2015-08-12 06:40:00	32.0382	30.5217	28.8781	39.5647	27.8138	30.2703	34.003
2015-08-12 06:45:00	32.0379	30.5203	28.8753	39.5647	27.8148	30.2677	34.003
2015-08-12 06:50:00	32.0368	30.5203	28.8738	39.5621	27.8136	30.2646	34.0018
2015-08-12 06:55:00	32.0365	30.5182	28.8716	39.5624	27.7804	30.2618	34.0016
2015-08-12 07:00:00	32.0344	30.5187	28.8703	39.5616	27.7732	30.2615	34.0013
2015-08-12 07:05:00	32.0333	30.5146	28.8685	39.5599	27.8012	30.258	34.0001
2015-08-12 07:10:00	32.0324	30.5175	28.8645	39.5604	27.7834	30.2532	33.9996
2015-08-12 07:15:00	32.0301	30.5166	28.8579	39.5596	27.7972	30.2491	33.9987
2015-08-12 07:20:00	32.0276	30.5143	28.8432	39.5573	27.7862	30.2474	33.9973
2015-08-12 07:25:00	32.0189	30.5118	28.8381	39.5556	27.7677	30.2397	33.993
2015-08-12 07:30:00	32.021	30.5112	28.8371	39.553	27.7449	30.2063	33.9931
2015-08-12 07:35:00	32.0158	30.5089	28.8248	39.5511	27.7395	30.2166	33.9908
2015-08-12 07:40:00	32.0106	30.5048	28.7846	39.5458	27.7332	30.2103	33.9859
2015-08-12 07:45:00	32.0072	30.5055	28.7768	39.5441	27.7237	30.2039	33.9842
2015-08-12 07:50:00	32.0058	30.5016	28.7623	39.5412	27.7131	30.1998	33.9831
2015-08-12 07:55:00	32.0032	30.5024	28.7561	39.5407	27.7003	30.1936	33.9811
2015-08-12 08:00:00	32.0273	30.4933	28.7429	39.5497	27.6914	30.1905	34.0141
2015-08-12 08:05:00	31.9882	30.4862	28.7282	39.5329	27.6946	30.1888	34.0344
2015-08-12 08:10:00	31.9786	30.4825	28.7171	39.5294	27.6974	30.1848	33.9707
2015-08-12 08:15:00	31.9636	30.4735	28.7025	39.5269	27.6987	30.1851	33.9606
2015-08-12 08:20:00	31.9418	30.4376	28.6953	39.5212	27.7013	30.1848	33.9437
2015-08-12 08:25:00	31.9161	30.4482	28.6829	39.5175	27.7019	30.1842	33.9194
2015-08-12 08:30:00	31.8905	30.4386	28.6703	39.5152	27.7024	30.1825	33.9028
2015-08-12 08:35:00	31.8777	30.4303	28.6561	39.51	27.7036	30.1814	33.8956
2015-08-12 08:40:00	31.8686	30.4295	28.6451	39.5026	27.7044	30.1825	33.869
2015-08-12 08:45:00	31.8606	30.4259	28.6302	39.4962	27.6971	30.1799	33.8793
2015-08-12 08:50:00	31.8467	30.4272	28.6086	39.4922	27.6996	30.1704	33.8786
2015-08-12 08:55:00	31.8375	30.4213	28.5884	39.4796	27.6971	30.1653	33.8803
2015-08-12 09:00:00	31.8275	30.4153	28.5702	39.4627	27.6934	30.1619	33.8753
2015-08-12 09:05:00	31.8092	30.4014	28.5621	39.4472	27.6855	30.1554	33.8617
2015-08-12 09:10:00	31.7909	30.3839	28.5501	39.4313	27.6793	30.1457	33.8451
2015-08-12 09:15:00	31.7678	30.3736	28.5424	39.4123	27.6649	30.1351	33.8445
2015-08-12 09:20:00	31.7441	30.3597	28.5281	39.3993	27.6478	30.1254	33.8389
2015-08-12 09:25:00	31.7298	30.3481	28.5161	39.3815	27.6375	30.1182	33.8346
2015-08-12 09:30:00	31.7159	30.3427	28.4979	39.3668	27.6337	30.1146	33.8278
2015-08-12 09:35:00	31.709	30.339	28.4876	39.3427	27.6314	30.1124	33.8266
2015-08-12 09:40:00	31.7006	30.339	28.4809	39.3264	27.6243	30.109	33.8243
2015-08-12 09:45:00	31.6657	30.3319	28.4723	39.3197	27.5839	30.1067	33.8229
2015-08-12 09:50:00	31.6743	30.3295	28.4711	39.3134	27.5828	30.1053	33.824
2015-08-12 09:55:00	31.6661	30.322	28.4636	39.3038	27.601	30.0968	33.8238
2015-08-12 10:00:00	31.6515	30.3157	28.4656	39.2996	27.5949	30.0934	33.8222
2015-08-12 10:05:00	31.6454	30.3122	28.4682	39.2959	27.5904	30.0906	33.8197
2015-08-12 10:10:00	31.6362	30.3041	28.4691	39.2948	27.585	30.0874	33.8199
2015-08-12 10:15:00	31.6298	30.3024	28.4667	39.2939	27.5777	30.0851	33.8219
2015-08-12 10:20:00	31.6301	30.2979	28.4663	39.2937	27.5723	30.0797	33.8246
2015-08-12 10:25:00	31.6284	30.2938	28.4676	39.2885	27.568	30.0818	33.8238
2015-08-12 10:30:00	31.623	30.295	28.465	39.2825	27.5638	30.0787	33.8225
2015-08-12 10:35:00	31.614	30.2939	28.4673	39.2779	27.5601	30.0742	33.82
2015-08-12 10:40:00	31.6103	30.2914	28.4674	39.2733	27.549	30.069	33.8159
2015-08-12 10:45:00	31.6091	30.2883	28.4715	39.2728	27.5478	30.0662	33.815
2015-08-12 10:50:00	31.6017	30.2878	28.4714	39.268	27.5465	30.0612	33.8141
2015-08-12 10:55:00	31.5987	30.2875	28.4698	39.2621	27.5403	30.0538	33.8116
2015-08-12 11:00:00	31.5948	30.286	28.4724	39.2637	27.5381	30.0515	33.807
2015-08-12 11:05:00	31.5812	30.2851	28.4786	39.2694	27.5344	30.0518	33.8022
2015-08-12 11:10:00	31.5827	30.2814	28.487	39.267	27.5341	30.0529	33.8025
2015-08-12 11:15:00	31.5779	30.2867	28.4891	39.2661	27.5335	30.0521	33.8005
2015-08-12 11:20:00	31.5755	30.2918	28.4942	39.2719	27.5315	30.0529	33.8002
2015-08-12 11:25:00	31.5758	30.295	28.4942	39.2742	27.5297	30.0518	33.7945
2015-08-12 11:30:00	31.5723	30.2993	28.4979	39.277	27.5335	30.0532	33.7876
2015-08-12 11:35:00	31.5773	30.3019	28.5028	39.281	27.5344	30.0535	33.7925
2015-08-12 11:40:00	31.5715	30.3019	28.5074	39.2804	27.5344	30.0252	33.7908
2015-08-12 11:45:00	31.5779	30.3081	28.5115	39.2853	27.5383	30.0572	33.7902
2015-08-12 11:50:00	31.5788	30.3088	28.5114	39.2856	27.5398	30.0592	33.7876
2015-08-12 11:55:00	31.5766	30.3103	28.5224	39.2891	27.5389	30.062	33.7874
2015-08-12 12:00:00	31.5686	30.3122	28.5248	39.2897	27.5406	30.0623	33.7891
2015-08-12 12:05:00	31.5833	30.3135	28.5314	39.2954	27.5465	30.0676	33.7919
2015-08-12 12:10:00	31.5795	30.3149	28.5343	39.2973	27.5417	30.0661	33.7885
2015-08-12 12:15:00	31.5833	30.3169	28.534	39.301	27.5471	30.0664	33.7879
2015-08-12 12:20:00	31.5825	30.32	28.5388	39.3054	27.5496	30.069	33.7842
2015-08-12 12:25:00	31.5782	30.3165	28.5388	39.3062	27.5482	30.0699	33.7854
2015-08-12 12:30:00	31.5743	30.3183	28.5354	39.308	27.5485	30.0713	33.7803
2015-08-12 12:35:00	31.576	30.3166	28.5377	39.3099	27.5528	30.075	33.7795
2015-08-12 12:40:00	31.5882	30.3206	28.5428	39.3177	27.5545	30.0779	33.7797
2015-08-12 12:45:00	31.5867	30.3142	28.544	39.3151	27.5525	30.0764	33.7772
2015-08-12 12:50:00	31.5856	30.3169	28.5428	39.3185	27.5519	30.0742	33.7763
2015-08-12 12:55:00	31.5862	30.3132	28.5385	39.3146	27.5493	30.0759	33.7709
2015-08-12 13:00:00	31.5873	30.3119	28.5383	39.316	27.5513	30.0764	33.7666
2015-08-12 13:05:00	31.5934	30.3132	28.5408	39.3191	27.5491	30.0776	33.7642
2015-08-12 13:10:00	31.6114	30.308	28.5539	39.3233	27.547	30.0801	33.7651
2015-08-12 13:15:00	31.6183	30.3081	28.555	39.3254	27.5443	30.0779	33.7581
2015-08-12 13:20:00	31.617	30.3089	28.551	39.3251	27.5453	30.0776	33.7561
2015-08-12 13:25:00	31.6117	30.3079	28.5499	39.3225	27.5409	30.0764	33.7515
2015-08-12 13:30:00	31.6091	30.3074	28.541	39.3204	27.5378	30.0693	33.7463
2015-08-12 13:35:00	31.6046	30.3064	28.5423	39.3249	27.5395	30.071	33.7451
2015-08-12 13:40:00	31.6083	30.3073	28.5431	39.3284	27.5369	30.0695	33.748
2015-08-12 13:45:00	31.6135	30.3056	28.5414	39.3338	27.5352	30.0693	33.7469
2015-08-12 13:50:00	31.6205	30.3079	28.5414	39.3392	27.5375	30.0719	33.7435
2015-08-12 13:55:00	31.636	30.3076	28.5468	39.3507	27.5381	30.0753	33.7435
2015-08-12 14:00:00	31.646	30.299	28.5495	39.3541	27.5349	30.0726	33.7391
2015-08-12 14:05:00	31.6453	30.2982	28.5513	39.358	27.5335	30.073	33.7386
2015-08-12 14:10:00	31.6485	30.2938	28.5501	39.3589	27.5295	30.069	33.7304
2015-08-12 14:15:00	31.6514	30.2926	28.5458	39.3588	27.5242	30.0654	33.7285
2015-08-12 14:20:00	31.6535	30.2837	28.5403	39.3549	27.515	30.0606	33.7244
2015-08-12 14:25:00	31.6494	30.2857	28.542	39.3618	27.5211	30.0622	33.7189
2015-08-12 14:30:00	31.6477	30.2823	28.5397	39.365	27.5205	30.0634	33.7131
2015-08-12 14:35:00	31.646	30.2792	28.5357	39.3665	27.5177	30.0617	33.7089
2015-08-12 14:40:00	31.644	30.2792	28.5326	39.369	27.5168	30.0603	33.7046
2015-08-12 14:45:00	31.6411	30.2749	28.5282	39.369	27.5099	30.0312	33.7021
2015-08-12 14:50:00	31.6411	30.2722	28.5287	39.3644	27.5068	30.0534	33.6955
2015-08-12 14:55:00	31.6385	30.2683	28.5242	39.3687	27.5018	30.0243	33.6924
2015-08-12 15:00:00	31.6373	30.2617	28.5242	39.3685	27.5008	30.0538	33.6873
2015-08-12 15:05:00	31.6318	30.2673	28.5195	39.3682	27.501	30.0507	33.6751
2015-08-12 15:10:00	31.629	30.2673	28.5172	39.3696	27.4973	30.0185	33.6497
2015-08-12 15:15:00	31.6224	30.2501	28.5167	39.369	27.499	30.0481	33.6585
2015-08-12 15:20:00	31.6219	30.2597	28.5144	39.3637	27.4961	30.0447	33.6709
2015-08-12 15:25:00	31.6416	30.2413	28.5134	39.3739	27.4869	30.0421	33.6522
2015-08-12 15:30:00	31.6682	30.23	28.5233	39.3825	27.4984	29.9886	33.6674
2015-08-12 15:35:00	31.6748	30.2722	28.5268	39.3893	27.4993	30.0513	33.6832
2015-08-12 15:40:00	31.6897	30.2736	28.5277	39.3938	27.5	30.0586	33.6753
2015-08-12 15:45:00	31.6946	30.2793	28.53	39.3973	27.5075	30.0595	33.6873
2015-08-12 15:50:00	31.696	30.2692	28.5319	39.3925	27.5076	30.0658	33.6597
2015-08-12 15:55:00	31.6965	30.2621	28.5326	39.3949	27.505	30.0613	33.6849
2015-08-12 16:00:00	31.6985	30.2748	28.5319	39.3984	27.5093	30.0668	33.6797
2015-08-12 16:05:00	31.721	30.2793	28.535	39.4028	27.513	30.0676	33.6788
2015-08-12 16:10:00	31.7295	30.2693	28.5397	39.4043	27.5023	30.0611	33.6861
2015-08-12 16:15:00	31.7335	30.2748	28.5382	39.4026	27.5137	30.0672	33.6688
2015-08-12 16:20:00	31.7375	30.2522	28.5403	39.4001	27.5123	30.0635	33.6876
2015-08-12 16:25:00	31.7429	30.2665	28.5394	39.4037	27.5146	30.0668	33.685
2015-08-12 16:30:00	31.7406	30.2724	28.5365	39.4049	27.5082	30.0613	33.6801
2015-08-12 16:35:00	31.7423	30.2777	28.5363	39.4049	27.5109	30.0635	33.6833
2015-08-12 16:40:00	31.7449	30.2642	28.5346	39.4046	27.5103	30.0621	33.6805
2015-08-12 16:45:00	31.7451	30.2598	28.5334	39.3987	27.5062	30.058	33.6776
2015-08-12 16:50:00	31.7484	30.2677	28.5282	39.4008	27.5028	30.0561	33.6727
2015-08-12 16:55:00	31.75	30.2656	28.5229	39.3999	27.5018	30.0508	33.6656
2015-08-12 17:00:00	31.7553	30.2676	28.5215	39.4032	27.4993	30.052	33.6698
2015-08-12 17:05:00	31.757	30.2644	28.515	39.3993	27.4976	30.0526	33.6722
2015-08-12 17:10:00	31.7616	30.2678	28.5106	39.4017	27.4976	30.0546	33.6702
2015-08-12 17:15:00	31.7633	30.2678	28.5052	39.4006	27.4973	30.0538	33.6681
2015-08-12 17:20:00	31.7658	30.2682	28.5011	39.3956	27.4907	30.0445	33.6655
2015-08-12 17:25:00	31.7668	30.2673	28.4934	39.4008	27.495	30.0482	33.6686
2015-08-12 17:30:00	31.7693	30.2664	28.4862	39.4025	27.4973	30.0558	33.6702
2015-08-12 17:35:00	31.7706	30.2661	28.4775	39.402	27.497	30.0561	33.6719
2015-08-12 17:40:00	31.7696	30.2621	28.4717	39.3982	27.4979	30.0569	33.6701
2015-08-12 17:45:00	31.772	30.2641	28.4676	39.3966	27.4945	30.0424	33.6688
2015-08-12 17:50:00	31.7723	30.2636	28.4681	39.3959	27.4912	30.054	33.6652
2015-08-12 17:55:00	31.7737	30.2579	28.4667	39.3965	27.4909	30.0578	33.6658
2015-08-12 18:00:00	31.774	30.2616	28.4677	39.4005	27.4933	30.0589	33.6596
2015-08-12 18:05:00	31.7731	30.2627	28.476	39.3999	27.4921	30.0569	33.6634
2015-08-12 18:10:00	31.7737	30.2633	28.4789	39.3999	27.4947	30.0589	33.6645
2015-08-12 18:15:00	31.774	30.2621	28.4769	39.4008	27.4927	30.0595	33.6623
2015-08-12 18:20:00	31.776	30.2607	28.4752	39.4046	27.4933	30.0537	33.664
2015-08-12 18:25:00	31.7763	30.2613	28.4763	39.4071	27.4953	30.06	33.6645
2015-08-12 18:30:00	31.7771	30.259	28.4772	39.406	27.4959	30.0609	33.6631
2015-08-12 18:35:00	31.7768	30.2579	28.4786	39.4046	27.4967	30.0612	33.6617
2015-08-12 18:40:00	31.778	30.2579	28.4829	39.4032	27.4979	30.0623	33.6645
2015-08-12 18:45:00	31.7788	30.259	28.4897	39.4066	27.4984	30.063	33.6674
2015-08-12 18:50:00	31.7788	30.2599	28.4951	39.408	27.5021	30.0649	33.6687
2015-08-12 18:55:00	31.7791	30.2607	28.4999	39.4103	27.5036	30.0659	33.6699
2015-08-12 19:00:00	31.7797	30.2596	28.5048	39.4088	27.503	30.0646	33.669
2015-08-12 19:05:00	31.7797	30.2599	28.5094	39.4103	27.5036	30.0655	33.6719
2015-08-12 19:10:00	31.7794	30.261	28.5178	39.4105	27.5055	30.0662	33.6733
2015-08-12 19:15:00	31.7814	30.261	28.5263	39.4111	27.507	30.0673	33.677
2015-08-12 19:20:00	31.7823	30.2604	28.5328	39.4105	27.5077	30.0688	33.6799
2015-08-12 19:25:00	31.7831	30.259	28.5348	39.4105	27.5083	30.0685	33.6816
2015-08-12 19:30:00	31.7817	30.2576	28.5328	39.4094	27.5083	30.0668	33.6807
2015-08-12 19:35:00	31.7814	30.257	28.5306	39.4071	27.5083	30.0688	33.6816
2015-08-12 19:40:00	31.7797	30.2564	28.5297	39.406	27.508	30.0679	33.6799
2015-08-12 19:45:00	31.78	30.255	28.5281	39.4052	27.5094	30.0679	33.6799
2015-08-12 19:50:00	31.7786	30.2545	28.5265	39.4046	27.5091	30.0673	33.6796
2015-08-12 19:55:00	31.7794	30.2527	28.5253	39.4032	27.5097	30.0685	33.6796
2015-08-12 20:00:00	31.7788	30.2517	28.5244	39.4029	27.5111	30.0688	33.6796
2015-08-12 20:05:00	31.7777	30.2513	28.5235	39.4015	27.51	30.069	33.6805
2015-08-12 20:10:00	31.778	30.2506	28.5221	39.4003	27.514	30.069	33.6813
2015-08-12 20:15:00	31.7783	30.2494	28.5239	39.4	27.514	30.0685	33.6796
2015-08-12 20:20:00	31.7788	30.2488	28.5224	39.3995	27.5137	30.069	33.6793
2015-08-12 20:25:00	31.7774	30.248	28.5207	39.3992	27.5148	30.0702	33.6796
2015-08-12 20:30:00	31.7788	30.2477	28.5209	39.3968	27.5148	30.0708	33.6793
2015-08-12 20:35:00	31.7774	30.2474	28.519	39.3968	27.516	30.0705	33.6793
2015-08-12 20:40:00	31.7783	30.2468	28.5207	39.3962	27.5168	30.071	33.6779
2015-08-12 20:45:00	31.7774	30.2463	28.5195	39.3942	27.5154	30.0722	33.6793
2015-08-12 20:50:00	31.7768	30.2454	28.5178	39.3945	27.5165	30.0719	33.6787
2015-08-12 20:55:00	31.7768	30.2443	28.5178	39.3942	27.5174	30.0716	33.6779
2015-08-12 21:00:00	31.7763	30.2437	28.517	39.393	27.5171	30.0719	33.6779
2015-08-12 21:05:00	31.776	30.2426	28.517	39.3928	27.5182	30.073	33.6787
2015-08-12 21:10:00	31.7763	30.2417	28.5158	39.3908	27.5185	30.0727	33.6785
2015-08-12 21:15:00	31.776	30.2411	28.5141	39.3905	27.5194	30.0733	33.6787
2015-08-12 21:20:00	31.7757	30.2406	28.5141	39.3899	27.5194	30.0744	33.6785
2015-08-12 21:25:00	31.7754	30.2406	28.5135	39.3894	27.5205	30.0747	33.6785
2015-08-12 21:30:00	31.7754	30.2394	28.513	39.3888	27.5202	30.0747	33.6785
2015-08-12 21:35:00	31.7749	30.2389	28.5121	39.3885	27.52	30.0747	33.6779
2015-08-12 21:40:00	31.7751	30.2374	28.5112	39.3871	27.5205	30.0753	33.6785
2015-08-12 21:45:00	31.774	30.2372	28.5104	39.386	27.5219	30.0753	33.6785
2015-08-12 21:50:00	31.7749	30.2363	28.5104	39.3857	27.5208	30.0759	33.6779
2015-08-12 21:55:00	31.7743	30.2346	28.5097	39.3857	27.5225	30.0767	33.6765
2015-08-12 22:00:00	31.7731	30.2334	28.5084	39.3848	27.5214	30.0764	33.6773
2015-08-12 22:05:00	31.774	30.2331	28.5084	39.3843	27.5225	30.0776	33.6773
2015-08-12 22:10:00	31.7734	30.2331	28.5065	39.384	27.5235	30.077	33.6773
2015-08-12 22:15:00	31.7737	30.2334	28.5069	39.3843	27.5251	30.0776	33.6762
2015-08-12 22:20:00	31.7743	30.2322	28.5079	39.3823	27.5252	30.0776	33.6767
2015-08-12 22:25:00	31.774	30.2315	28.5062	39.3828	27.5247	30.0776	33.677
2015-08-12 22:30:00	31.7746	30.231	28.507	39.3823	27.5264	30.0779	33.6767
2015-08-12 22:35:00	31.7746	30.2315	28.5053	39.3823	27.5264	30.0784	33.6782
2015-08-12 22:40:00	31.7743	30.2301	28.5053	39.3831	27.526	30.079	33.6779
2015-08-12 22:45:00	31.7749	30.2301	28.5051	39.382	27.526	30.079	33.6785
2015-08-12 22:50:00	31.774	30.2287	28.5042	39.382	27.5264	30.079	33.6785
2015-08-12 22:55:00	31.7749	30.229	28.5039	39.3811	27.5278	30.0796	33.6782
2015-08-12 23:00:00	31.7746	30.2278	28.5039	39.3811	27.5281	30.0816	33.6785
2015-08-12 23:05:00	31.7751	30.2267	28.5036	39.3811	27.5292	30.0807	33.6787
2015-08-12 23:10:00	31.7743	30.2278	28.5031	39.3806	27.5301	30.0818	33.6799
2015-08-12 23:15:00	31.7749	30.2273	28.5025	39.3802	27.5304	30.0818	33.679
2015-08-12 23:20:00	31.774	30.2256	28.5019	39.3808	27.5304	30.0818	33.6787
2015-08-12 23:25:00	31.7743	30.2247	28.5019	39.3795	27.5292	30.0816	33.6793
2015-08-12 23:30:00	31.7749	30.2256	28.5011	39.3803	27.5307	30.081	33.6807
2015-08-12 23:35:00	31.7754	30.2258	28.5008	39.3794	27.5304	30.083	33.6813
2015-08-12 23:40:00	31.7749	30.2261	28.4999	39.3784	27.5301	30.0834	33.6807
2015-08-12 23:45:00	31.7757	30.2258	28.4996	39.3784	27.5315	30.0834	33.6813
2015-08-12 23:50:00	31.7746	30.2261	28.4991	39.3788	27.5318	30.084	33.6813
2015-08-12 23:55:00	31.7754	30.2253	28.4991	39.3775	27.531	30.0837	33.681
2015-08-13	31.7757	30.2261	28.4991	39.3784	27.5324	30.0837	33.6813
2015-08-13 00:05:00	31.7749	30.2258	28.4985	39.3788	27.5321	30.0836	33.681
2015-08-13 00:10:00	31.7763	30.2258	28.4988	39.3781	27.5315	30.0842	33.6819
2015-08-13 00:15:00	31.7771	30.2261	28.4985	39.3784	27.5329	30.0852	33.6819
2015-08-13 00:20:00	31.7768	30.2258	28.4979	39.3784	27.5327	30.0852	33.6816
2015-08-13 00:25:00	31.7777	30.2258	28.4976	39.3781	27.5332	30.0854	33.683
2015-08-13 00:30:00	31.7771	30.2256	28.4976	39.3773	27.5332	30.086	33.6833
2015-08-13 00:35:00	31.7777	30.2258	28.4982	39.3781	27.5338	30.0857	33.6833
2015-08-13 00:40:00	31.7783	30.2247	28.4979	39.3773	27.5341	30.0869	33.6822
2015-08-13 00:45:00	31.778	30.2253	28.4976	39.3781	27.5341	30.0866	33.6827
2015-08-13 00:50:00	31.778	30.2247	28.4968	39.3775	27.5352	30.0877	33.6836
2015-08-13 00:55:00	31.7783	30.2244	28.4976	39.3775	27.5344	30.0863	33.683
2015-08-13 01:00:00	31.7783	30.2241	28.4968	39.377	27.5344	30.0866	33.6827
2015-08-13 01:05:00	31.7783	30.2253	28.4968	39.3773	27.5355	30.0874	33.683
2015-08-13 01:10:00	31.7791	30.2233	28.4956	39.3773	27.5349	30.0869	33.6833
2015-08-13 01:15:00	31.7786	30.2236	28.4959	39.377	27.5361	30.088	33.6836
2015-08-13 01:20:00	31.7797	30.2224	28.4954	39.377	27.5355	30.0877	33.6836
2015-08-13 01:25:00	31.78	30.2227	28.4956	39.3773	27.5366	30.0874	33.6842
2015-08-13 01:30:00	31.7808	30.2213	28.4951	39.377	27.5378	30.0883	33.6845
2015-08-13 01:35:00	31.7805	30.2213	28.4956	39.3756	27.5358	30.0886	33.6842
2015-08-13 01:40:00	31.7817	30.2221	28.4951	39.3753	27.5378	30.088	33.6842
2015-08-13 01:45:00	31.7814	30.221	28.4942	39.3753	27.5395	30.0894	33.6847
2015-08-13 01:50:00	31.7823	30.221	28.4939	39.3756	27.5383	30.0894	33.6842
2015-08-13 01:55:00	31.7823	30.2216	28.4945	39.3753	27.5389	30.0894	33.6855
2015-08-13 02:00:00	31.7825	30.2216	28.4948	39.3756	27.5381	30.0889	33.6848
2015-08-13 02:05:00	31.7825	30.2216	28.4942	39.3764	27.5398	30.09	33.6845
2015-08-13 02:10:00	31.7834	30.2216	28.4934	39.3767	27.5401	30.0897	33.6855
2015-08-13 02:15:00	31.7837	30.2213	28.4931	39.3761	27.5401	30.0903	33.6862
2015-08-13 02:20:00	31.7837	30.2216	28.4942	39.3761	27.5406	30.0908	33.6851
2015-08-13 02:25:00	31.7851	30.2213	28.4942	39.3753	27.5409	30.0908	33.6855
2015-08-13 02:30:00	31.7848	30.221	28.4936	39.3756	27.5412	30.0914	33.6871
2015-08-13 02:35:00	31.7854	30.2216	28.4942	39.3756	27.5421	30.0908	33.6868
2015-08-13 02:40:00	31.786	30.2216	28.4939	39.3761	27.5427	30.0928	33.6875
2015-08-13 02:45:00	31.7857	30.2216	28.4942	39.3753	27.5421	30.0937	33.6875
2015-08-13 02:50:00	31.7857	30.2216	28.4945	39.3756	27.5435	30.0937	33.6881
2015-08-13 02:55:00	31.7868	30.2221	28.4942	39.3756	27.5444	30.0943	33.6881
2015-08-13 03:00:00	31.7875	30.2216	28.4954	39.3761	27.5444	30.094	33.6887
2015-08-13 03:05:00	31.7871	30.221	28.4948	39.3764	27.5454	30.094	33.6892
2015-08-13 03:10:00	31.7894	30.2216	28.4962	39.3761	27.5456	30.0948	33.6895
2015-08-13 03:15:00	31.7895	30.2207	28.4965	39.3756	27.5462	30.0951	33.6889
2015-08-13 03:20:00	31.7901	30.221	28.4956	39.3758	27.5459	30.0957	33.6898
2015-08-13 03:25:00	31.7907	30.2207	28.4951	39.3756	27.5462	30.0948	33.6892
2015-08-13 03:30:00	31.7904	30.2204	28.4954	39.3756	27.5465	30.0965	33.6904
2015-08-13 03:35:00	31.7907	30.2201	28.4962	39.3756	27.5462	30.096	33.6909
2015-08-13 03:40:00	31.791	30.2204	28.4962	39.3753	27.5459	30.0951	33.6904
2015-08-13 03:45:00	31.7916	30.2204	28.4971	39.3753	27.5468	30.0963	33.6907
2015-08-13 03:50:00	31.7916	30.2204	28.4965	39.3756	27.5468	30.0965	33.6907
2015-08-13 03:55:00	31.7918	30.221	28.4965	39.3753	27.5465	30.0965	33.6904
2015-08-13 04:00:00	31.793	30.2204	28.4968	39.3756	27.5471	30.0963	33.6909
2015-08-13 04:05:00	31.793	30.2201	28.4971	39.3753	27.5471	30.0965	33.6912
2015-08-13 04:10:00	31.7938	30.2201	28.4962	39.3753	27.5476	30.0977	33.6918
2015-08-13 04:15:00	31.7944	30.2199	28.4968	39.3756	27.5482	30.0965	33.6924
2015-08-13 04:20:00	31.7947	30.2199	28.4974	39.375	27.5493	30.0977	33.6927
2015-08-13 04:25:00	31.7947	30.2201	28.4968	39.3741	27.5493	30.0974	33.6927
2015-08-13 04:30:00	31.795	30.2201	28.4971	39.3747	27.5482	30.0982	33.6929
2015-08-13 04:35:00	31.7967	30.2201	28.4971	39.375	27.5496	30.0982	33.6932
2015-08-13 04:40:00	31.7955	30.2201	28.4971	39.3744	27.5508	30.0991	33.6932
2015-08-13 04:45:00	31.7958	30.2201	28.4971	39.3747	27.5508	30.0982	33.6932
2015-08-13 04:50:00	31.7953	30.2193	28.4965	39.375	27.5508	30.0991	33.6932
2015-08-13 04:55:00	31.7955	30.2196	28.4968	39.375	27.5505	30.0997	33.6935
2015-08-13 05:00:00	31.795	30.2204	28.4974	39.3753	27.5513	30.0994	33.6935
2015-08-13 05:05:00	31.7941	30.2201	28.4968	39.3753	27.5516	30.0999	33.6941
2015-08-13 05:10:00	31.7938	30.219	28.4979	39.3756	27.551	30.1002	33.6941
2015-08-13 05:15:00	31.7938	30.2173	28.4962	39.375	27.5519	30.0999	33.6935
2015-08-13 05:20:00	31.7941	30.2173	28.4962	39.3741	27.5516	30.0991	33.6932
2015-08-13 05:25:00	31.7944	30.2176	28.4956	39.3756	27.5516	30.1002	33.6935
2015-08-13 05:30:00	31.7917	30.2167	28.4956	39.3756	27.5528	30.1008	33.6935
2015-08-13 05:35:00	31.7805	30.2126	28.4951	39.3747	27.5528	30.1008	33.6938
2015-08-13 05:40:00	31.7729	30.2114	28.4939	39.375	27.5536	30.0971	33.6944
2015-08-13 05:45:00	31.772	30.2088	28.4951	39.3747	27.5542	30.1012	33.6909
2015-08-13 05:50:00	31.7712	30.2103	28.4945	39.375	27.5539	30.0571	33.6915
2015-08-13 05:55:00	31.7746	30.21	28.4948	39.3756	27.5553	30.0426	33.6915
2015-08-13 06:00:00	31.7771	30.2088	28.4954	39.3741	27.555	29.9862	33.6895
2015-08-13 06:05:00	31.7803	30.2068	28.4948	39.3733	27.555	30.0185	33.6873
2015-08-13 06:10:00	31.7828	30.2063	28.4951	39.3736	27.5547	30.031	33.6842
2015-08-13 06:15:00	31.7842	30.2046	28.4948	39.3716	27.5547	29.9765	33.6816
2015-08-13 06:20:00	31.7814	30.2017	28.4948	39.3676	27.5547	29.983	33.6799
2015-08-13 06:25:00	31.7777	30.1965	28.4942	39.3665	27.5536	30.1019	33.677
2015-08-13 06:30:00	31.7771	30.187	28.5203	39.3641	27.5519	30.0668	33.6704
2015-08-13 06:35:00	31.7719	30.1801	28.4911	39.3544	27.5419	30.0977	33.6588
2015-08-13 06:40:00	31.7656	30.1736	28.4896	39.3487	27.5332	30.096	33.6464
2015-08-13 06:45:00	31.7573	30.1646	28.4869	39.3398	27.5109	30.0897	33.6423
2015-08-13 06:50:00	31.7447	30.1527	28.4829	39.3355	27.4973	30.0725	33.6363
2015-08-13 06:55:00	31.7316	30.1406	28.4769	39.3289	27.4933	30.064	33.6288
2015-08-13 07:00:00	31.7247	30.1207	28.469	39.3191	27.4839	30.06	33.6251
2015-08-13 07:05:00	31.7185	30.1101	28.4543	39.3112	27.4661	30.0515	33.6153
2015-08-13 07:10:00	31.7138	30.0972	28.44	39.2999	27.452	30.0374	33.6075
2015-08-13 07:15:00	31.7041	30.077	28.4203	39.2855	27.4435	30.0283	33.5985
2015-08-13 07:20:00	31.6869	30.0561	28.3784	39.2605	27.4381	30.0222	33.5656
2015-08-13 07:25:00	31.6714	30.0596	28.3551	39.2407	27.4136	30.0112	33.5803
2015-08-13 07:30:00	31.649	30.0554	28.3273	39.2306	27.4195	30.0037	33.5792
2015-08-13 07:35:00	31.6299	30.0508	28.3006	39.2191	27.4089	29.9978	33.5751
2015-08-13 07:40:00	31.6118	30.0482	28.2735	39.2034	27.3959	29.9854	33.561
2015-08-13 07:45:00	31.5891	30.0443	28.2444	39.1887	27.3853	29.9805	33.5567
2015-08-13 07:50:00	31.559	30.0344	28.2193	39.1716	27.3684	29.9665	33.5525
2015-08-13 07:55:00	31.5465	30.027	28.2003	39.1584	27.3549	29.959	33.5468
2015-08-13 08:00:00	31.5401	30.0229	28.1786	39.1459	27.3414	29.957	33.5436
2015-08-13 08:05:00	31.5309	30.0159	28.1654	39.1349	27.3367	29.9476	33.5416
2015-08-13 08:10:00	31.5219	30.0114	28.1552	39.1223	27.3323	29.9423	33.5385
2015-08-13 08:15:00	31.5117	30.0051	28.147	39.1111	27.3298	29.9358	33.5396
2015-08-13 08:20:00	31.503	30.0018	28.1325	39.1068	27.3213	29.9276	33.5391
2015-08-13 08:25:00	31.493	29.9981	28.1232	39.1025	27.3127	29.9242	33.5343
2015-08-13 08:30:00	31.4796	29.9941	28.1171	39.0968	27.3057	29.9211	33.5283
2015-08-13 08:35:00	31.4729	29.9921	28.1221	39.0944	27.2995	29.9188	33.5319
2015-08-13 08:40:00	31.4746	29.9921	28.1412	39.0947	27.2899	29.9157	33.5362
2015-08-13 08:45:00	31.4751	29.9946	28.1552	39.091	27.2876	29.9122	33.5365
2015-08-13 08:50:00	31.4749	29.9952	28.1649	39.0842	27.2887	29.9094	33.5391
2015-08-13 08:55:00	31.4751	29.9952	28.1688	39.0828	27.2842	29.9069	33.5399
2015-08-13 09:00:00	31.4763	29.9935	28.1731	39.0822	27.2792	29.9044	33.5402
2015-08-13 09:05:00	31.4763	29.9955	28.1812	39.0828	27.2512	29.9004	33.5422
2015-08-13 09:10:00	31.4754	29.9961	28.1898	39.0867	27.2765	29.8995	33.5492
2015-08-13 09:15:00	31.4726	29.9958	28.1967	39.087	27.2738	29.8987	33.5529
2015-08-13 09:20:00	31.4714	29.9952	28.2015	39.0885	27.2729	29.8947	33.5573
2015-08-13 09:25:00	31.4692	29.9986	28.2083	39.0876	27.2692	29.8894	33.5587
2015-08-13 09:30:00	31.4669	29.9978	28.216	39.085	27.2667	29.884	33.5593
2015-08-13 09:35:00	31.4697	30.0004	28.2226	39.0859	27.2661	29.884	33.5616
2015-08-13 09:40:00	31.4703	30.0035	28.2287	39.0882	27.2605	29.8792	33.5624
2015-08-13 09:45:00	31.4709	30.0058	28.2327	39.0885	27.2586	29.8806	33.5624
2015-08-13 09:50:00	31.47	30.0105	28.2087	39.0925	27.2613	29.8814	33.563
2015-08-13 09:55:00	31.4712	30.0128	28.2446	39.0948	27.2621	29.8817	33.5641
2015-08-13 10:00:00	31.4729	30.0151	28.25	39.0976	27.263	29.8826	33.5641
2015-08-13 10:05:00	31.4731	30.0197	28.2592	39.1062	27.2632	29.8806	33.5661
2015-08-13 10:10:00	31.4709	30.0232	28.2705	39.1085	27.2635	29.8806	33.5664
2015-08-13 10:15:00	31.4712	30.0272	28.28	39.1116	27.2607	29.8803	33.5704
2015-08-13 10:20:00	31.472	30.0332	28.2861	39.1169	27.263	29.8776	33.5678
2015-08-13 10:25:00	31.474	30.0361	28.2912	39.1215	27.2641	29.8789	33.5667
2015-08-13 10:30:00	31.4757	30.0378	28.3004	39.1243	27.2661	29.8794	33.5641
2015-08-13 10:35:00	31.4795	30.0415	28.3077	39.1222	27.2667	29.8814	33.5656
2015-08-13 10:40:00	31.4876	30.0457	28.3143	39.1257	27.2687	29.8823	33.5676
2015-08-13 10:45:00	31.4924	30.0525	28.3247	39.1314	27.2701	29.8817	33.565
2015-08-13 10:50:00	31.4927	30.0565	28.3328	39.1387	27.2738	29.8849	33.5641
2015-08-13 10:55:00	31.4865	30.0592	28.3423	39.1429	27.2287	29.8817	33.5607
2015-08-13 11:00:00	31.4881	30.0647	28.3463	39.1475	27.2822	29.8883	33.5598
2015-08-13 11:05:00	31.4933	30.0672	28.3544	39.1526	27.2806	29.8854	33.5613
2015-08-13 11:10:00	31.4991	30.0741	28.3673	39.1575	27.2829	29.8854	33.5584
2015-08-13 11:15:00	31.5009	30.0804	28.375	39.1667	27.2964	29.8947	33.5604
2015-08-13 11:20:00	31.5021	30.0871	28.3809	39.1707	27.3006	29.8923	33.5584
2015-08-13 11:25:00	31.4899	30.092	28.3846	39.1776	27.2999	29.8975	33.5575
2015-08-13 11:30:00	31.5042	30.0934	28.3919	39.1819	27.3111	29.9015	33.555
2015-08-13 11:35:00	31.5137	30.0968	28.3976	39.187	27.3121	29.9042	33.5573
2015-08-13 11:40:00	31.5211	30.1026	28.4082	39.1946	27.3178	29.9075	33.5596
2015-08-13 11:45:00	31.5264	30.1016	28.4139	39.1977	27.3203	29.909	33.5572
2015-08-13 11:50:00	31.5321	30.1031	28.4213	39.2071	27.3258	29.9109	33.5552
2015-08-13 11:55:00	31.5376	30.1095	28.4213	39.2111	27.3312	29.9164	33.5561
2015-08-13 12:00:00	31.5407	30.1118	28.4166	39.2166	27.3318	29.9199	33.5564
2015-08-13 12:05:00	31.5431	30.1136	28.4238	39.2237	27.3358	29.9219	33.5567
2015-08-13 12:10:00	31.5549	30.1063	28.4181	39.2211	27.3352	29.925	33.5573
2015-08-13 12:15:00	31.5585	30.1073	28.4261	39.2232	27.3376	29.9268	33.5547
2015-08-13 12:20:00	31.5594	30.1081	28.4312	39.2332	27.3379	29.9274	33.5525
2015-08-13 12:25:00	31.5581	30.1043	28.4264	39.2314	27.3388	29.9284	33.5534
2015-08-13 12:30:00	31.5629	30.1029	28.4281	39.2364	27.3391	29.9317	33.5538
2015-08-13 12:35:00	31.5663	30.1067	28.4264	39.24	27.3388	29.932	33.5537
2015-08-13 12:40:00	31.5706	30.104	28.4255	39.2409	27.3332	29.9301	33.5532
2015-08-13 12:45:00	31.5799	30.1002	28.425	39.2366	27.3361	29.9298	33.554
2015-08-13 12:50:00	31.5736	30.0977	28.425	39.2378	27.3336	29.9277	33.5552
2015-08-13 12:55:00	31.5732	30.0975	28.4207	39.2432	27.3391	29.9307	33.5501
2015-08-13 13:00:00	31.5724	30.0957	28.4184	39.2413	27.3361	29.9304	33.5497
2015-08-13 13:05:00	31.57	30.092	28.4135	39.2429	27.337	29.9343	33.5463
2015-08-13 13:10:00	31.5767	30.0954	28.4164	39.2445	27.3365	29.9311	33.5497
2015-08-13 13:15:00	31.5698	30.0978	28.4134	39.2482	27.334	29.9334	33.5485
2015-08-13 13:20:00	31.5658	30.0937	28.4093	39.2154	27.3295	29.9325	33.5474
2015-08-13 13:25:00	31.5614	30.0985	28.3553	39.2463	27.3315	29.9329	33.543
2015-08-13 13:30:00	31.5578	30.0913	28.367	39.2462	27.3305	29.9341	33.5402
2015-08-13 13:35:00	31.5551	30.0931	28.3835	39.2471	27.3282	29.9348	33.5399
2015-08-13 13:40:00	31.5594	30.09	28.396	39.2451	27.3324	29.9334	33.5402
2015-08-13 13:45:00	31.559	30.0877	28.3686	39.244	27.3237	29.9307	33.5405
2015-08-13 13:50:00	31.5561	30.087	28.3958	39.2441	27.3251	29.932	33.5358
2015-08-13 13:55:00	31.5572	30.0891	28.3949	39.2456	27.3264	29.9329	33.5313
2015-08-13 14:00:00	31.5562	30.0788	28.3895	39.2403	27.3169	29.9238	33.5303
2015-08-13 14:05:00	31.5549	30.073	28.3829	39.2331	27.3179	29.9282	33.5252
2015-08-13 14:10:00	31.5548	30.0812	28.3846	39.2481	27.321	29.926	33.5214
2015-08-13 14:15:00	31.5546	30.0794	28.3812	39.2477	27.3183	29.9251	33.5186
2015-08-13 14:20:00	31.5548	30.0594	28.3759	39.2481	27.32	29.9297	33.5171
2015-08-13 14:25:00	31.5488	30.078	28.3748	39.2491	27.3215	29.9281	33.5123
2015-08-13 14:30:00	31.5454	30.0782	28.373	39.2515	27.3235	29.9295	33.5108
2015-08-13 14:35:00	31.5424	30.0538	28.3679	39.2503	27.3171	29.9251	33.507
2015-08-13 14:40:00	31.5391	30.0505	28.3656	39.2495	27.316	29.9266	33.505
2015-08-13 14:45:00	31.5374	30.0801	28.3571	39.2541	27.3183	29.9278	33.4969
2015-08-13 14:50:00	31.5369	30.0694	28.3578	39.2477	27.318	29.9303	33.4822
2015-08-13 14:55:00	31.5385	30.0707	28.3511	39.2512	27.3178	29.9268	33.4932
2015-08-13 15:00:00	31.5369	30.0612	28.3471	39.2553	27.3124	29.9233	33.4888
2015-08-13 15:05:00	31.5371	30.0761	28.3399	39.2555	27.3069	29.914	33.4836
2015-08-13 15:10:00	31.5401	30.0543	28.342	39.2563	27.3134	29.9198	33.4788
2015-08-13 15:15:00	31.5485	30.0885	28.3348	39.2636	27.3045	29.9181	33.4807
2015-08-13 15:20:00	31.5459	30.0922	28.3394	39.2673	27.3163	29.9208	33.4805
2015-08-13 15:25:00	31.5485	30.0939	28.3383	39.2713	27.3175	29.9198	33.4775
2015-08-13 15:30:00	31.5549	30.0934	28.3351	39.2752	27.3169	29.9199	33.4727
2015-08-13 15:35:00	31.5441	30.0959	28.3356	39.2834	27.3159	29.9185	33.4723
2015-08-13 15:40:00	31.5448	30.0954	28.331	39.2825	27.3112	29.9137	33.4691
2015-08-13 15:45:00	31.5491	30.1012	28.3273	39.2851	27.308	29.9157	33.4688
2015-08-13 15:50:00	31.5465	30.1017	28.3273	39.289	27.3046	29.9089	33.4674
2015-08-13 15:55:00	31.5377	30.1061	28.3293	39.2971	27.3142	29.9168	33.4663
2015-08-13 16:00:00	31.5344	30.1081	28.3284	39.3037	27.3142	29.9179	33.4663
2015-08-13 16:05:00	31.5346	30.1115	28.323	39.3097	27.3113	29.9147	33.4628
2015-08-13 16:10:00	31.5344	30.1222	28.325	39.3165	27.3095	29.9156	33.4555
2015-08-13 16:15:00	31.5335	30.125	28.3238	39.3231	27.3107	29.9153	33.4551
2015-08-13 16:20:00	31.5327	30.1297	28.3227	39.3329	27.31	29.9185	33.4507
2015-08-13 16:25:00	31.5349	30.1346	28.3216	39.3483	27.3094	29.917	33.4495
2015-08-13 16:30:00	31.5391	30.1388	28.3149	39.364	27.308	29.9136	33.4478
2015-08-13 16:35:00	31.5384	30.1455	28.3102	39.3773	27.3074	29.9136	33.4452
2015-08-13 16:40:00	31.5391	30.1556	28.3111	39.3949	27.3088	29.9159	33.4461
2015-08-13 16:45:00	31.5437	30.161	28.3074	39.4031	27.308	29.9159	33.4461
2015-08-13 16:50:00	31.5491	30.1633	28.3064	39.4107	27.3057	29.9142	33.4466
2015-08-13 16:55:00	31.5528	30.1643	28.3094	39.4287	27.3088	29.9148	33.4472
2015-08-13 17:00:00	31.5641	30.1742	28.3068	39.4399	27.3066	29.913	33.4411
2015-08-13 17:05:00	31.561	30.1769	28.31	39.4487	27.3049	29.9096	33.4366
2015-08-13 17:10:00	31.5626	30.1867	28.31	39.4684	27.3066	29.9115	33.4414
2015-08-13 17:15:00	31.5681	30.191	28.3091	39.4783	27.3071	29.9122	33.4418
2015-08-13 17:20:00	31.5689	30.1961	28.3091	39.4904	27.3071	29.9112	33.4414
2015-08-13 17:25:00	31.5737	30.2011	28.3108	39.5	27.3066	29.9094	33.4411
2015-08-13 17:30:00	31.577	30.2054	28.3105	39.506	27.3005	29.9059	33.4457
2015-08-13 17:35:00	31.5808	30.2115	28.312	39.5148	27.3032	29.9087	33.4501
2015-08-13 17:40:00	31.5811	30.2187	28.3167	39.5206	27.3029	29.9096	33.4572
2015-08-13 17:45:00	31.5792	30.2219	28.3151	39.5254	27.2999	29.9081	33.4611
2015-08-13 17:50:00	31.5832	30.2261	28.3176	39.5316	27.304	29.909	33.4668
2015-08-13 17:55:00	31.5833	30.2273	28.32	39.537	27.3025	29.9107	33.4745
2015-08-13 18:00:00	31.5856	30.2276	28.3221	39.5404	27.3057	29.9122	33.4819
2015-08-13 18:05:00	31.5845	30.2284	28.3224	39.5418	27.3023	29.9116	33.4876
2015-08-13 18:10:00	31.583	30.2273	28.3224	39.5429	27.3043	29.9122	33.4919
2015-08-13 18:15:00	31.5842	30.2276	28.3195	39.549	27.3046	29.9122	33.497
2015-08-13 18:20:00	31.5822	30.229	28.3176	39.5532	27.3043	29.9137	33.499
2015-08-13 18:25:00	31.5801	30.2264	28.319	39.5573	27.3054	29.9148	33.5027
2015-08-13 18:30:00	31.5685	30.2244	28.3143	39.5599	27.3023	29.9141	33.5014
2015-08-13 18:35:00	31.5741	30.2227	28.3108	39.567	27.3023	29.9139	33.5031
2015-08-13 18:40:00	31.5794	30.2207	28.3134	39.5719	27.304	29.9148	33.5002
2015-08-13 18:45:00	31.5643	30.2182	28.3134	39.5719	27.3032	29.914	33.5162
2015-08-13 18:50:00	31.5734	30.2164	28.3151	39.5704	27.3046	29.9136	33.5177
2015-08-13 18:55:00	31.5832	30.2119	28.3146	39.5688	27.304	29.9133	33.5226
2015-08-13 19:00:00	31.5845	30.2108	28.314	39.5687	27.3043	29.9159	33.5223
2015-08-13 19:05:00	31.5836	30.2071	28.3163	39.5694	27.3049	29.9162	33.5234
2015-08-13 19:10:00	31.5833	30.206	28.3174	39.5689	27.3051	29.9174	33.5237
2015-08-13 19:15:00	31.5842	30.2023	28.3198	39.5701	27.3063	29.9182	33.5305
2015-08-13 19:20:00	31.5848	30.2009	28.3258	39.57	27.3051	29.9171	33.5351
2015-08-13 19:25:00	31.585	30.1956	28.3276	39.5661	27.3043	29.9168	33.5348
2015-08-13 19:30:00	31.5836	30.1918	28.325	39.5223	27.3046	29.9159	33.5321
2015-08-13 19:35:00	31.5807	30.1887	28.3219	39.5584	27.3034	29.9142	33.5286
2015-08-13 19:40:00	31.5788	30.1853	28.318	39.5559	27.3026	29.9134	33.5283
2015-08-13 19:45:00	31.5772	30.1824	28.3145	39.5518	27.3034	29.9128	33.5263
2015-08-13 19:50:00	31.5763	30.1793	28.3117	39.5486	27.3026	29.9117	33.5243
2015-08-13 19:55:00	31.5755	30.1776	28.3091	39.5452	27.3026	29.9117	33.5226
2015-08-13 20:00:00	31.5735	30.1754	28.3057	39.5424	27.3023	29.9106	33.5192
2015-08-13 20:05:00	31.5655	30.1726	28.304	39.5401	27.304	29.9086	33.8237
2015-08-13 20:10:00	31.5621	30.1708	28.3008	39.5373	27.304	29.9096	33.5151
2015-08-13 20:15:00	31.5632	30.1697	28.2988	39.5361	27.3057	29.9084	33.5138
2015-08-13 20:20:00	31.5638	30.168	28.2969	39.5339	27.3054	29.9084	33.4808
2015-08-13 20:25:00	31.5638	30.166	28.2938	39.5324	27.3054	29.9069	33.4618
2015-08-13 20:30:00	31.5629	30.1643	28.2926	39.5294	27.3054	29.9067	33.5061
2015-08-13 20:35:00	31.5632	30.1626	28.2892	39.5286	27.3054	29.9069	33.5087
2015-08-13 20:40:00	31.5632	30.162	28.2881	39.5254	27.3054	29.9064	33.5078
2015-08-13 20:45:00	31.5629	30.16	28.2852	39.5243	27.3054	29.9067	33.5067
2015-08-13 20:50:00	31.5629	30.1586	28.2841	39.5226	27.3051	29.9069	33.5052
2015-08-13 20:55:00	31.5618	30.157	28.2821	39.5215	27.3057	29.9064	33.5032
2015-08-13 21:00:00	31.5612	30.1544	28.2801	39.5195	27.3057	29.9052	33.5018
2015-08-13 21:05:00	31.5584	30.1504	28.2765	39.5169	27.3046	29.9041	33.4998
2015-08-13 21:10:00	31.558	30.1481	28.2753	39.5148	27.3037	29.9021	33.4987
2015-08-13 21:15:00	31.5568	30.1473	28.2731	39.5128	27.3037	29.903	33.4972
2015-08-13 21:20:00	31.5548	30.1458	28.2708	39.5102	27.3034	29.9021	33.4967
2015-08-13 21:25:00	31.5557	30.143	28.2679	39.5079	27.3029	29.8998	33.4934
2015-08-13 21:30:00	31.5531	30.1424	28.2609	39.5068	27.3015	29.8998	33.4913
2015-08-13 21:35:00	31.5508	30.1404	28.26	39.5045	27.3012	29.8987	33.4899
2015-08-13 21:40:00	31.5496	30.1379	28.2567	39.5017	27.3006	29.8961	33.4882
2015-08-13 21:45:00	31.5479	30.1362	28.2555	39.5003	27.3	29.8961	33.4873
2015-08-13 21:50:00	31.5462	30.132	28.2529	39.4972	27.2997	29.8958	33.4859
2015-08-13 21:55:00	31.5459	30.1265	28.2506	39.4963	27.2989	29.8953	33.485
2015-08-13 22:00:00	31.5442	30.1231	28.2489	39.4934	27.2986	29.893	33.4842
2015-08-13 22:05:00	31.5431	30.1211	28.2463	39.4919	27.2978	29.8923	33.4828
2015-08-13 22:10:00	31.542	30.1206	28.2455	39.4899	27.298	29.893	33.4842
2015-08-13 22:15:00	31.5417	30.1197	28.244	39.4885	27.2969	29.8936	33.4822
2015-08-13 22:20:00	31.5408	30.118	28.2418	39.4876	27.298	29.892	33.4816
2015-08-13 22:25:00	31.5405	30.1164	28.2408	39.4853	27.298	29.892	33.481
2015-08-13 22:30:00	31.5384	30.115	28.2393	39.4842	27.2997	29.8916	33.481
2015-08-13 22:35:00	31.5369	30.1135	28.2373	39.4822	27.298	29.8903	33.4802
2015-08-13 22:40:00	31.5355	30.1115	28.2309	39.4802	27.2975	29.8909	33.4776
2015-08-13 22:45:00	31.5361	30.1104	28.1959	39.48	27.2985	29.8903	33.4773
2015-08-13 22:50:00	31.5352	30.1078	28.2324	39.4765	27.298	29.8894	33.4764
2015-08-13 22:55:00	31.5352	30.1067	28.2319	39.4759	27.2972	29.8894	33.4758
2015-08-13 23:00:00	31.5329	30.1044	28.2307	39.4732	27.2968	29.888	33.4738
2015-08-13 23:05:00	31.5318	30.103	28.2282	39.473	27.2965	29.8883	33.4731
2015-08-13 23:10:00	31.5307	30.1021	28.2264	39.4715	27.2964	29.8888	33.4723
2015-08-13 23:15:00	31.5309	30.0992	28.2242	39.4693	27.296	29.8885	33.4717
2015-08-13 23:20:00	31.529	30.0979	28.2242	39.4681	27.2968	29.8877	33.4717
2015-08-13 23:25:00	31.5284	30.0977	28.2224	39.467	27.2975	29.8868	33.4711
2015-08-13 23:30:00	31.5272	30.0954	28.2201	39.465	27.2975	29.8863	33.4697
2015-08-13 23:35:00	31.527	30.0942	28.2191	39.4636	27.2971	29.8863	33.4683
2015-08-13 23:40:00	31.5272	30.0937	28.218	39.4625	27.297	29.886	33.4683
2015-08-13 23:45:00	31.5255	30.0928	28.2165	39.4613	27.2969	29.8863	33.4686
2015-08-13 23:50:00	31.5247	30.092	28.2148	39.4599	27.2961	29.8849	33.4674
2015-08-13 23:55:00	31.5233	30.0824	28.2131	39.4588	27.2954	29.8843	33.4674
2015-08-14	31.5224	30.0809	28.2123	39.4572	27.2965	29.8837	33.4654
2015-08-14 00:05:00	31.5227	30.0806	28.2108	39.4546	27.2964	29.884	33.4651
2015-08-14 00:10:00	31.5207	30.0865	28.2094	39.4546	27.2961	29.8837	33.4654
2015-08-14 00:15:00	31.5195	30.0854	28.2063	39.454	27.2958	29.8843	33.464
2015-08-14 00:20:00	31.4824	30.0843	28.2051	39.4521	27.2961	29.8837	33.4634
2015-08-14 00:25:00	31.464	30.0831	28.2048	39.4504	27.2959	29.8826	33.4631
2015-08-14 00:30:00	31.5049	30.081	28.2028	39.4492	27.2955	29.8829	33.4628
2015-08-14 00:35:00	31.4953	30.0799	28.2014	39.4478	27.2954	29.8829	33.462
2015-08-14 00:40:00	31.5159	30.0795	28.1998	39.4475	27.2967	29.8826	33.4603
2015-08-14 00:45:00	31.5159	30.0787	28.1984	39.4467	27.2975	29.8823	33.4608
2015-08-14 00:50:00	31.5154	30.0775	28.197	39.445	27.298	29.8823	33.4614
2015-08-14 00:55:00	31.5151	30.0767	28.1961	39.4435	27.298	29.8823	33.4597
2015-08-14 01:00:00	31.5128	30.0747	28.1944	39.4424	27.2974	29.8814	33.4603
2015-08-14 01:05:00	31.5131	30.0727	28.1932	39.4416	27.297	29.8823	33.4591
2015-08-14 01:10:00	31.512	30.0727	28.193	39.439	27.2986	29.8812	33.4591
2015-08-14 01:15:00	31.5125	30.0712	28.1915	39.4381	27.298	29.8797	33.4588
2015-08-14 01:20:00	31.5114	30.0704	28.1901	39.4373	27.2989	29.8809	33.4582
2015-08-14 01:25:00	31.5111	30.069	28.1895	39.4365	27.2992	29.8809	33.4588
2015-08-14 01:30:00	31.51	30.0678	28.1884	39.434	27.2989	29.8794	33.4579
2015-08-14 01:35:00	31.5105	30.0675	28.187	39.4337	27.2995	29.8812	33.4583
2015-08-14 01:40:00	31.5083	30.0667	28.187	39.4331	27.2995	29.8806	33.4574
2015-08-14 01:45:00	31.5097	30.0661	28.1847	39.4323	27.2997	29.8797	33.4574
2015-08-14 01:50:00	31.5083	30.0644	28.1836	39.4181	27.3	29.8812	33.4574
2015-08-14 01:55:00	31.5091	30.0641	28.1822	39.3613	27.3006	29.8812	33.4567
2015-08-14 02:00:00	31.5074	30.0627	28.1805	39.4051	27.3015	29.8803	33.4564
2015-08-14 02:05:00	31.508	30.0616	28.1805	39.428	27.3023	29.8814	33.4567
2015-08-14 02:10:00	31.508	30.0609	28.1794	39.428	27.3029	29.8823	33.4574
2015-08-14 02:15:00	31.5068	30.0605	28.1791	39.4275	27.3043	29.882	33.457
2015-08-14 02:20:00	31.5068	30.0599	28.1779	39.426	27.3057	29.8826	33.4567
2015-08-14 02:25:00	31.506	30.0585	28.1774	39.4255	27.3049	29.8826	33.4574
2015-08-14 02:30:00	31.5051	30.0576	28.1765	39.4243	27.3054	29.8812	33.4557
2015-08-14 02:35:00	31.506	30.0571	28.1756	39.4224	27.3051	29.8826	33.456
2015-08-14 02:40:00	31.5057	30.0557	28.1745	39.4226	27.306	29.8823	33.4563
2015-08-14 02:45:00	31.5054	30.0554	28.1736	39.4212	27.306	29.8817	33.4566
2015-08-14 02:50:00	31.5048	30.0539	28.1725	39.4204	27.3054	29.8823	33.4559
2015-08-14 02:55:00	31.504	30.0528	28.1722	39.4195	27.306	29.8817	33.4559
2015-08-14 03:00:00	31.5048	30.0525	28.1719	39.419	27.306	29.8823	33.4559
2015-08-14 03:05:00	31.5048	30.0519	28.1716	39.4173	27.306	29.882	33.4559
2015-08-14 03:10:00	31.5037	30.0514	28.1699	39.4173	27.3063	29.8817	33.4555
2015-08-14 03:15:00	31.5029	30.0494	28.1694	39.4154	27.3069	29.8823	33.4549
2015-08-14 03:20:00	31.5026	30.0485	28.1682	39.4148	27.306	29.8817	33.4549
2015-08-14 03:25:00	31.5028	30.0474	28.1665	39.4145	27.3074	29.8817	33.4555
2015-08-14 03:30:00	31.5014	30.0468	28.1664	39.4139	27.3066	29.882	33.4541
2015-08-14 03:35:00	31.501	30.0457	28.1653	39.4122	27.3074	29.8817	33.4538
2015-08-14 03:40:00	31.5007	30.046	28.1646	39.412	27.3063	29.8829	33.4524
2015-08-14 03:45:00	31.5007	30.0445	28.1632	39.4114	27.3066	29.8823	33.4532
2015-08-14 03:50:00	31.5007	30.044	28.1629	39.4108	27.3069	29.8843	33.4526
2015-08-14 03:55:00	31.5001	30.0431	28.1626	39.4103	27.3074	29.8826	33.4532
2015-08-14 04:00:00	31.4981	30.0424	28.1618	39.4103	27.3074	29.8823	33.4541
2015-08-14 04:05:00	31.5001	30.0411	28.1612	39.4094	27.3083	29.8826	33.4532
2015-08-14 04:10:00	31.5007	30.0401	28.16	39.4094	27.3106	29.8834	33.4538
2015-08-14 04:15:00	31.4995	30.0402	28.1592	39.4091	27.3094	29.8831	33.4541
2015-08-14 04:20:00	31.5001	30.0392	28.1583	39.4086	27.3094	29.8826	33.4541
2015-08-14 04:25:00	31.499	30.0398	28.1578	39.4074	27.3088	29.8834	33.4546
2015-08-14 04:30:00	31.4975	30.0386	28.1558	39.4063	27.3094	29.8829	33.4553
2015-08-14 04:35:00	31.4981	30.0378	28.1552	39.4063	27.3103	29.884	33.4541
2015-08-14 04:40:00	31.4978	30.0361	28.1538	39.4049	27.3091	29.8837	33.4538
2015-08-14 04:45:00	31.4981	30.0364	28.1541	39.4043	27.3111	29.8831	33.4529
2015-08-14 04:50:00	31.4975	30.0349	28.1518	39.4037	27.3094	29.8823	33.4518
2015-08-14 04:55:00	31.4975	30.0349	28.1526	39.4029	27.3091	29.8829	33.4524
2015-08-14 05:00:00	31.497	30.0349	28.1518	39.402	27.3094	29.8843	33.4518
2015-08-14 05:05:00	31.4973	30.0335	28.1503	39.4009	27.3103	29.8843	33.4518
2015-08-14 05:10:00	31.4967	30.0332	28.1498	39.4003	27.3094	29.8837	33.4524
2015-08-14 05:15:00	31.4967	30.0309	28.1475	39.3983	27.3077	29.8849	33.4518
2015-08-14 05:20:00	31.4955	30.0307	28.1469	39.3967	27.3083	29.8831	33.4515
2015-08-14 05:25:00	31.4958	30.0304	28.1439	39.397	27.3088	29.8817	33.4506
2015-08-14 05:30:00	31.4955	30.0301	28.1436	39.3959	27.3069	29.8744	33.4504
2015-08-14 05:35:00	31.4958	30.0301	28.137	39.3942	27.2865	29.8524	33.4509
2015-08-14 05:40:00	31.4955	30.0295	28.1232	39.3936	27.2664	29.8532	33.4504
2015-08-14 05:45:00	31.4947	30.0281	28.1054	39.3928	27.2433	29.8407	33.4506
2015-08-14 05:50:00	31.4947	30.0275	28.0921	39.3916	27.2313	29.8323	33.4498
2015-08-14 05:55:00	31.4941	30.0267	28.0757	39.3916	27.2259	29.8274	33.4501
2015-08-14 06:00:00	31.4941	30.0264	28.0664	39.3894	27.2248	29.8246	33.4501
2015-08-14 06:05:00	31.4938	30.0252	28.0569	39.3888	27.2239	29.8234	33.4504
2015-08-14 06:10:00	31.4938	30.0244	28.0428	39.3885	27.2242	29.8226	33.4489
2015-08-14 06:15:00	31.4947	30.0235	28.0177	39.3885	27.2213	29.8197	33.4498
2015-08-14 06:20:00	31.4936	30.0226	27.9924	39.3877	27.2106	29.7698	33.4472
2015-08-14 06:25:00	31.4933	30.0214	27.9758	39.386	27.1992	29.8064	33.4464
2015-08-14 06:30:00	31.4927	30.0208	27.9661	39.3851	27.1959	29.8067	33.4444
2015-08-14 06:35:00	31.4921	30.0188	27.9627	39.3823	27.1994	29.8005	33.4382
2015-08-14 06:40:00	31.4916	30.0165	27.9559	39.3811	27.1948	29.7953	33.4391
2015-08-14 06:45:00	31.4893	30.0151	27.9439	39.3785	27.1883	29.7923	33.431
2015-08-14 06:50:00	31.4901	30.0134	27.9411	39.3773	27.1863	29.7878	33.4296
2015-08-14 06:55:00	31.4893	30.0119	27.9476	39.3753	27.1811	29.7807	33.4284
2015-08-14 07:00:00	31.4881	30.0097	27.9471	39.3736	27.1801	29.772	33.4287
2015-08-14 07:05:00	31.4856	30.0082	27.9442	39.371	27.1812	29.7571	33.4282
2015-08-14 07:10:00	31.485	30.0071	27.9468	39.3682	27.1781	29.7496	33.4279
2015-08-14 07:15:00	31.4814	30.0045	27.9402	39.3668	27.1741	29.745	33.4279
2015-08-14 07:20:00	31.4791	30.0028	27.9508	39.3634	27.1682	29.7409	33.4262
2015-08-14 07:25:00	31.4783	30.0013	27.9493	39.3541	27.1687	29.7367	33.4247
2015-08-14 07:30:00	31.4681	29.9876	27.9411	39.3481	27.169	29.7335	33.4182
2015-08-14 07:35:00	31.4542	29.9701	27.933	39.3412	27.167	29.7303	33.3995
2015-08-14 07:40:00	31.4331	29.9522	27.9263	39.3355	27.1634	29.7241	33.3686
2015-08-14 07:45:00	31.41	29.9292	27.9176	39.3286	27.156	29.7177	33.3477
2015-08-14 07:50:00	31.3692	29.9008	27.9019	39.3213	27.1475	29.7122	33.2785
2015-08-14 07:55:00	31.3275	29.8675	27.892	39.3143	27.1408	29.7094	33.3204
2015-08-14 08:00:00	31.2985	29.8254	27.8874	39.3075	27.1345	29.7063	33.2931
2015-08-14 08:05:00	31.2664	29.7719	27.8877	39.2973	27.126	29.7037	33.3174
2015-08-14 08:10:00	31.2545	29.7378	27.8923	39.2837	27.1228	29.7007	33.3349
2015-08-14 08:15:00	31.2317	29.7538	27.896	39.2684	27.1158	29.6967	33.3366
2015-08-14 08:20:00	31.2116	29.7748	27.8939	39.2365	27.1096	29.6938	33.34
2015-08-14 08:25:00	31.1934	29.7813	27.9007	39.2191	27.1082	29.6927	33.344
2015-08-14 08:30:00	31.1759	29.7734	27.9024	39.2006	27.1084	29.693	33.3441
2015-08-14 08:35:00	31.1694	29.764	27.9093	39.184	27.1027	29.6896	33.3502
2015-08-14 08:40:00	31.1721	29.7626	27.9185	39.1703	27.1032	29.6899	33.3539
2015-08-14 08:45:00	31.185	29.762	27.9232	39.1621	27.1018	29.6873	33.3579
2015-08-14 08:50:00	31.1899	29.7606	27.9322	39.1515	27.1	29.6907	33.3637
2015-08-14 08:55:00	31.1933	29.7634	27.9419	39.1424	27.1	29.6918	33.3641
2015-08-14 09:00:00	31.1921	29.7629	27.9511	39.1298	27.0989	29.6913	33.3637
2015-08-14 09:05:00	31.1933	29.7654	27.9559	39.1192	27.0992	29.6887	33.3647
2015-08-14 09:10:00	31.1975	29.7663	27.9664	39.111	27.0932	29.687	33.3684
2015-08-14 09:15:00	31.2031	29.7669	27.9759	39.0985	27.0969	29.6876	33.3721
2015-08-14 09:20:00	31.2026	29.7709	27.984	39.0959	27.0997	29.6867	33.3741
2015-08-14 09:25:00	31.2031	29.7752	27.991	39.0925	27.0974	29.6844	33.3767
2015-08-14 09:30:00	31.2051	29.7802	27.9987	39.0925	27.098	29.6847	33.382
2015-08-14 09:35:00	31.2091	29.7833	28.0044	39.0896	27.0938	29.6835	33.3872
2015-08-14 09:40:00	31.214	29.7893	28.0134	39.093	27.0974	29.6879	33.3874
2015-08-14 09:45:00	31.2147	29.7952	28.0203	39.0913	27.0972	29.6867	33.3892
2015-08-14 09:50:00	31.2135	29.7995	28.0318	39.0853	27.0977	29.6873	33.394
2015-08-14 09:55:00	31.2158	29.8054	28.0425	39.0893	27.0986	29.6881	33.3987
2015-08-14 10:00:00	31.2169	29.8101	28.0429	39.0911	27.0989	29.6855	33.3968
2015-08-14 10:05:00	31.22	29.8147	28.0435	39.089	27.0949	29.6846	33.4004
2015-08-14 10:10:00	31.2244	29.8242	28.0623	39.1003	27.0997	29.6887	33.4082
2015-08-14 10:15:00	31.2284	29.8303	28.0692	39.1017	27.1014	29.6887	33.4094
2015-08-14 10:20:00	31.2384	29.8362	28.0782	39.1094	27.1009	29.6893	33.41
2015-08-14 10:25:00	31.2437	29.8443	28.0892	39.1154	27.1045	29.6941	33.4132
2015-08-14 10:30:00	31.2483	29.8508	28.0981	39.122	27.1075	29.6955	33.4179
2015-08-14 10:35:00	31.2506	29.8562	28.1091	39.1246	27.1104	29.697	33.4166
2015-08-14 10:40:00	31.2578	29.8613	28.1137	39.1307	27.1121	29.6958	33.4176
2015-08-14 10:45:00	31.2658	29.866	28.126	39.1375	27.108	29.6725	33.4184
2015-08-14 10:50:00	31.2672	29.8717	28.1353	39.1421	27.1153	29.6967	33.4196
2015-08-14 10:55:00	31.2706	29.8778	28.1431	39.1491	27.1184	29.6999	33.421
2015-08-14 11:00:00	31.2411	29.884	28.1461	39.1538	27.124	29.6987	33.4236
2015-08-14 11:05:00	31.2808	29.8824	28.16	39.161	27.1266	29.7025	33.4198
2015-08-14 11:10:00	31.2888	29.893	28.1677	39.1668	27.1267	29.7044	33.4252
2015-08-14 11:15:00	31.2975	29.9042	28.1736	39.1751	27.1322	29.708	33.4242
2015-08-14 11:20:00	31.3023	29.9097	28.1804	39.1842	27.1362	29.7105	33.4232
2015-08-14 11:25:00	31.3132	29.9146	28.1904	39.1926	27.1389	29.7129	33.4273
2015-08-14 11:30:00	31.3114	29.9198	28.1967	39.2016	27.1415	29.7174	33.4339
2015-08-14 11:35:00	31.295	29.9209	28.1999	39.2078	27.1477	29.7218	33.431
2015-08-14 11:40:00	31.3346	29.9284	28.206	39.2189	27.1546	29.721	33.4304
2015-08-14 11:45:00	31.3426	29.9311	28.2016	39.2168	27.1594	29.7246	33.4299
2015-08-14 11:50:00	31.3469	29.9345	28.2096	39.2386	27.1619	29.73	33.4275
2015-08-14 11:55:00	31.3624	29.9393	28.212	39.2474	27.1704	29.7347	33.4286
2015-08-14 12:00:00	31.3655	29.9416	28.2134	39.2535	27.1695	29.7361	33.4281
2015-08-14 12:05:00	31.3683	29.944	28.2143	39.2601	27.1753	29.7422	33.4255
2015-08-14 12:10:00	31.3771	29.9459	28.214	39.2688	27.1744	29.7432	33.4273
2015-08-14 12:15:00	31.376	29.9459	28.2168	39.2742	27.1733	29.7406	33.4262
2015-08-14 12:20:00	31.3822	29.9486	28.2171	39.2781	27.177	29.7464	33.4276
2015-08-14 12:25:00	31.3855	29.9497	28.2157	39.282	27.1753	29.7459	33.4195
2015-08-14 12:30:00	31.3879	29.9458	28.2105	39.2868	27.1739	29.7351	33.4163
2015-08-14 12:35:00	31.3903	29.9479	28.2126	39.2885	27.1761	29.7467	33.4249
2015-08-14 12:40:00	31.387	29.9488	28.2055	39.2939	27.1756	29.7439	33.416
2015-08-14 12:45:00	31.3866	29.9515	28.2091	39.2979	27.1761	29.7436	33.4158
2015-08-14 12:50:00	31.386	29.9535	28.2071	39.3002	27.1796	29.7464	33.4142
2015-08-14 12:55:00	31.3884	29.9512	28.2066	39.3014	27.1758	29.7479	33.4122
2015-08-14 13:00:00	31.3884	29.9546	28.2042	39.3032	27.1797	29.7449	33.4094
2015-08-14 13:05:00	31.3866	29.9532	28.2039	39.3009	27.1781	29.7517	33.4054
2015-08-14 13:10:00	31.393	29.9544	28.2028	39.3092	27.1824	29.7576	33.4039
2015-08-14 13:15:00	31.3906	29.9512	28.1984	39.3095	27.1822	29.7588	33.4013
2015-08-14 13:20:00	31.3893	29.9487	28.1955	39.3112	27.1698	29.7511	33.3979
2015-08-14 13:25:00	31.3973	29.9473	28.1964	39.3114	27.1815	29.7537	33.394
2015-08-14 13:30:00	31.3921	29.9471	28.1917	39.3131	27.1776	29.7537	33.3886
2015-08-14 13:35:00	31.3935	29.9442	28.1869	39.3146	27.1776	29.7497	33.3859
2015-08-14 13:40:00	31.3897	29.9451	28.1843	39.3151	27.1768	29.7459	33.3777
2015-08-14 13:45:00	31.3944	29.9415	28.1837	39.3171	27.1814	29.7462	33.381
2015-08-14 13:50:00	31.3961	29.9441	28.1808	39.32	27.1799	29.7424	33.3795
2015-08-14 13:55:00	31.3881	29.9463	28.1762	39.3223	27.1799	29.7433	33.3804
2015-08-14 14:00:00	31.3823	29.9383	28.1734	39.3201	27.171	29.7338	33.3744
2015-08-14 14:05:00	31.3817	29.9399	28.1666	39.3258	27.1779	29.7382	33.3741
2015-08-14 14:10:00	31.3782	29.9362	28.1656	39.3243	27.179	29.743	33.3707
2015-08-14 14:15:00	31.3697	29.9333	28.1634	39.3283	27.1732	29.7402	33.3721
2015-08-14 14:20:00	31.3749	29.9378	28.1606	39.343	27.1773	29.7389	33.3673
2015-08-14 14:25:00	31.3642	29.9405	28.156	39.3382	27.1717	29.735	33.3598
2015-08-14 14:30:00	31.3638	29.9399	28.1525	39.3312	27.1814	29.7452	33.3652
2015-08-14 14:35:00	31.3621	29.9433	28.1491	39.338	27.1847	29.7475	33.357
2015-08-14 14:40:00	31.3621	29.9506	28.1468	39.3504	27.1876	29.7549	33.3613
2015-08-14 14:45:00	31.3598	29.9436	28.1407	39.346	27.1873	29.7527	33.3539
2015-08-14 14:50:00	31.3604	29.9521	28.1393	39.3573	27.1905	29.7514	33.3542
2015-08-14 14:55:00	31.3587	29.9506	28.1384	39.3607	27.1861	29.7534	33.3516
2015-08-14 15:00:00	31.3547	29.9496	28.1329	39.3603	27.1928	29.7536	33.3499
2015-08-14 15:05:00	31.3563	29.9546	28.1333	39.3684	27.1948	29.7544	33.3496
2015-08-14 15:10:00	31.3535	29.9589	28.131	39.3748	27.194	29.7527	33.3464
2015-08-14 15:15:00	31.352	29.9598	28.1293	39.3802	27.1948	29.7538	33.3433
2015-08-14 15:20:00	31.355	29.9545	28.1301	39.3833	27.1899	29.751	33.3393
2015-08-14 15:25:00	31.3477	29.9642	28.126	39.3878	27.1885	29.7524	33.3377
2015-08-14 15:30:00	31.3482	29.9622	28.1242	39.3922	27.1914	29.7524	33.3363
2015-08-14 15:35:00	31.3503	29.9691	28.1237	39.4011	27.1908	29.7573	33.3346
2015-08-14 15:40:00	31.3461	29.9731	28.1217	39.4034	27.1917	29.7531	33.3289
2015-08-14 15:45:00	31.3473	29.9756	28.1237	39.3893	27.1928	29.7558	33.3272
2015-08-14 15:50:00	31.3472	29.9728	28.1211	39.4173	27.1948	29.7538	33.3269
2015-08-14 15:55:00	31.3502	29.9793	28.1247	39.4258	27.1928	29.7524	33.3248
2015-08-14 16:00:00	31.355	29.9793	28.1243	39.4278	27.1894	29.7521	33.3272
2015-08-14 16:05:00	31.3514	29.9849	28.1257	39.4391	27.1914	29.7521	33.3236
2015-08-14 16:10:00	31.3536	29.9875	28.1242	39.4418	27.1917	29.7533	33.3213
2015-08-14 16:15:00	31.3587	29.9865	28.1209	39.4452	27.1871	29.7527	33.3193
2015-08-14 16:20:00	31.359	29.9904	28.1194	39.4469	27.188	29.7521	33.3218
2015-08-14 16:25:00	31.3587	29.9958	28.1174	39.4551	27.188	29.7516	33.3257
2015-08-14 16:30:00	31.3576	29.9969	28.1166	39.4588	27.1853	29.7496	33.3269
2015-08-14 16:35:00	31.3581	30.0007	28.1174	39.4625	27.1877	29.7516	33.3297
2015-08-14 16:40:00	31.3576	30.0068	28.1166	39.4684	27.1894	29.7518	33.3334
2015-08-14 16:45:00	31.3576	30.0035	28.1177	39.4721	27.1894	29.7518	33.3366
2015-08-14 16:50:00	31.3526	30.0122	28.1186	39.4777	27.1905	29.7528	33.3369
2015-08-14 16:55:00	31.3564	30.0182	28.1197	39.4817	27.1908	29.7516	33.3447
2015-08-14 17:00:00	31.3587	30.0243	28.1231	39.4851	27.1922	29.7541	33.3468
2015-08-14 17:05:00	31.3573	30.0281	28.1223	39.4879	27.1908	29.7547	33.3476
2015-08-14 17:10:00	31.3532	30.0329	28.1266	39.491	27.1911	29.7553	33.3522
2015-08-14 17:15:00	31.3547	30.0372	28.1273	39.4907	27.1917	29.7571	33.3542
2015-08-14 17:20:00	31.352	30.0403	28.1296	39.4966	27.1922	29.7574	33.3588
2015-08-14 17:25:00	31.3604	30.0465	28.1299	39.4969	27.1928	29.7578	33.3627
2015-08-14 17:30:00	31.3618	30.048	28.1296	39.4991	27.1934	29.7597	33.3633
2015-08-14 17:35:00	31.3621	30.0488	28.1339	39.4974	27.1931	29.7611	33.3664
2015-08-14 17:40:00	31.3648	30.0388	28.1306	39.4926	27.1914	29.761	33.3683
2015-08-14 17:45:00	31.3604	30.0481	28.1396	39.4971	27.1914	29.7608	33.3689
2015-08-14 17:50:00	31.3695	30.038	28.1326	39.4967	27.1897	29.7596	33.3675
2015-08-14 17:55:00	31.368	30.0488	28.1379	39.501	27.1931	29.7611	33.3704
2015-08-14 18:00:00	31.3682	30.0424	28.1398	39.5016	27.1803	29.7531	33.373
2015-08-14 18:05:00	31.3684	30.045	28.1396	39.5106	27.1951	29.7608	33.3761
2015-08-14 18:10:00
2015-08-14 18:15:00
2015-08-14 18:20:00
2015-08-14 18:25:00
2015-08-14 18:30:00
2015-08-14 18:35:00
2015-08-14 18:40:00
2015-08-14 18:45:00
2015-08-14 18:50:00
2015-08-14 18:55:00
2015-08-14 19:00:00
2015-08-14 19:05:00
2015-08-14 19:10:00
2015-08-14 19:15:00
2015-08-14 19:20:00
2015-08-14 19:25:00
2015-08-14 19:30:00
2015-08-14 19:35:00
2015-08-14 19:40:00
2015-08-14 19:45:00
2015-08-14 19:50:00
2015-08-14 19:55:00
2015-08-14 20:00:00
2015-08-14 20:05:00
2015-08-14 20:10:00
2015-08-14 20:15:00
2015-08-14 20:20:00
2015-08-14 20:25:00
2015-08-14 20:30:00
2015-08-14 20:35:00
2015-08-14 20:40:00
2015-08-14 20:45:00
2015-08-14 20:50:00
2015-08-14 20:55:00
2015-08-14 21:00:00
2015-08-14 21:05:00
2015-08-14 21:10:00
2015-08-14 21:15:00
2015-08-14 21:20:00
2015-08-14 21:25:00
2015-08-14 21:30:00
2015-08-14 21:35:00
2015-08-14 21:40:00
2015-08-14 21:45:00
2015-08-14 21:50:00
2015-08-14 21:55:00
2015-08-14 22:00:00
2015-08-14 22:05:00
2015-08-14 22:10:00
2015-08-14 22:15:00
2015-08-14 22:20:00
2015-08-14 22:25:00
2015-08-14 22:30:00
2015-08-14 22:35:00
2015-08-14 22:40:00
2015-08-14 22:45:00
2015-08-14 22:50:00
2015-08-14 22:55:00
2015-08-14 23:00:00
2015-08-14 23:05:00
2015-08-14 23:10:00
2015-08-14 23:15:00
2015-08-14 23:20:00
2015-08-14 23:25:00
2015-08-14 23:30:00
2015-08-14 23:35:00
2015-08-14 23:40:00
2015-08-14 23:45:00
2015-08-14 23:50:00
2015-08-14 23:55:00	31.3095	29.9481	28.0505	39.3868	27.245	29.7744	33.3616
2015-08-15	31.3077	29.9331	28.0463	39.382	27.2256	29.7542	33.3514
2015-08-15 00:05:00	31.308	29.9259	28.0419	39.3799	27.2152	29.747	33.3471
2015-08-15 00:10:00	31.308	29.9189	28.0373	39.3786	27.2101	29.7413	33.345
2015-08-15 00:15:00	31.3069	29.9049	28.0348	39.3758	27.2055	29.7382	33.3427
2015-08-15 00:20:00	31.3054	29.9104	28.0319	39.3733	27.203	29.7349	33.34
2015-08-15 00:25:00	31.3057	29.9082	28.0299	39.3713	27.2002	29.7335	33.3395
2015-08-15 00:30:00	31.3052	29.9045	28.0278	39.3699	27.1991	29.7318	33.3395
2015-08-15 00:35:00	31.3037	29.9039	28.0263	39.369	27.1985	29.7312	33.3383
2015-08-15 00:40:00	31.3046	29.901	28.0254	39.3673	27.1996	29.7312	33.3369
2015-08-15 00:45:00	31.304	29.9005	28.0232	39.367	27.1994	29.7309	33.3363
2015-08-15 00:50:00	31.3037	29.8979	28.0229	39.3662	27.1988	29.7306	33.3355
2015-08-15 00:55:00	31.3035	29.8971	28.0223	39.3653	27.1979	29.7318	33.3334
2015-08-15 01:00:00	31.3037	29.8959	28.022	39.3639	27.1994	29.7315	33.334
2015-08-15 01:05:00	31.3037	29.8948	28.0212	39.3634	27.2	29.7326	33.3337
2015-08-15 01:10:00	31.3032	29.8942	28.0203	39.3628	27.2002	29.7326	33.3343
2015-08-15 01:15:00	31.3037	29.8925	28.0189	39.3618	27.2	29.7329	33.334
2015-08-15 01:20:00	31.3037	29.8916	28.0192	39.3599	27.2001	29.7332	33.3334
2015-08-15 01:25:00	31.304	29.8911	28.0197	39.3583	27.202	29.734	33.3329
2015-08-15 01:30:00	31.3037	29.8908	28.0175	39.3578	27.2029	29.7346	33.332
2015-08-15 01:35:00	31.3032	29.8883	28.016	39.3504	27.2037	29.7337	33.3314
2015-08-15 01:40:00	31.3035	29.8869	28.016	39.349	27.2037	29.7352	33.3317
2015-08-15 01:45:00	31.302	29.8866	28.0155	39.3498	27.2041	29.7352	33.3317
2015-08-15 01:50:00	31.3026	29.8857	28.0146	39.3484	27.2044	29.7357	33.3317
2015-08-15 01:55:00	31.3029	29.8855	28.0152	39.3464	27.2041	29.7363	33.3317
2015-08-15 02:00:00	31.3023	29.884	28.0149	39.3461	27.2049	29.7369	33.3317
2015-08-15 02:05:00	31.302	29.8835	28.0135	39.3456	27.2049	29.7366	33.3317
2015-08-15 02:10:00	31.3017	29.8823	28.0132	39.3447	27.2061	29.7374	33.3033
2015-08-15 02:15:00	31.3017	29.8809	28.0123	39.3444	27.2055	29.7372	33.3297
2015-08-15 02:20:00	31.3015	29.8803	28.0123	39.3425	27.2058	29.7377	33.3271
2015-08-15 02:25:00	31.3017	29.8789	28.0114	39.3413	27.2061	29.7375	33.2966
2015-08-15 02:30:00	31.3017	29.8789	28.0104	39.3407	27.2067	29.7399	33.2884
2015-08-15 02:35:00	31.3012	29.8786	28.0091	39.34	27.2072	29.7391	33.2579
2015-08-15 02:40:00	31.302	29.8775	28.0091	39.34	27.2072	29.7404	33.3044
2015-08-15 02:45:00	31.3006	29.8758	28.0085	39.3386	27.2069	29.7384	33.309
2015-08-15 02:50:00	31.3006	29.8758	28.0084	39.3372	27.2061	29.7391	33.2987
2015-08-15 02:55:00	31.3	29.8749	28.0076	39.3372	27.2072	29.7385	33.2981
2015-08-15 03:00:00	31.2998	29.8755	28.0064	39.3363	27.2086	29.7398	33.2447
2015-08-15 03:05:00	31.3	29.8741	28.0064	39.336	27.2081	29.7402	33.2421
2015-08-15 03:10:00	31.3003	29.8746	28.0061	39.3352	27.2086	29.7401	33.306
2015-08-15 03:15:00	31.3	29.8723	28.0058	39.3349	27.2104	29.741	33.3013
2015-08-15 03:20:00	31.3015	29.8721	28.0056	39.3349	27.2104	29.741	33.3107
2015-08-15 03:25:00	31.3012	29.8712	28.0053	39.3335	27.2109	29.7416	33.3107
2015-08-15 03:30:00	31.3015	29.8709	28.0047	39.3332	27.2112	29.7433	33.311
2015-08-15 03:35:00	31.302	29.8715	28.0038	39.3321	27.2115	29.7433	33.3118
2015-08-15 03:40:00	31.3009	29.8709	28.0033	39.3321	27.2118	29.7439	33.3019
2015-08-15 03:45:00	31.3023	29.8703	28.003	39.3318	27.2126	29.7439	33.3141
2015-08-15 03:50:00	31.3017	29.8709	28.0024	39.3301	27.2129	29.7436	33.3121
2015-08-15 03:55:00	31.3017	29.8679	28.0027	39.3292	27.2126	29.7439	33.3201
2015-08-15 04:00:00	31.302	29.8676	28.0018	39.3292	27.2135	29.7439	33.2705
2015-08-15 04:05:00	31.302	29.8673	28.0016	39.3284	27.2129	29.7445	33.3007
2015-08-15 04:10:00	31.3029	29.8667	28.0004	39.3281	27.2149	29.7453	33.3004
2015-08-15 04:15:00	31.3023	29.8662	28.0004	39.3281	27.2143	29.7453	33.318
2015-08-15 04:20:00	31.3026	29.8656	28.0001	39.3264	27.2149	29.7453	33.3038
2015-08-15 04:25:00	31.3023	29.8639	27.9999	39.3269	27.2146	29.7453	33.2849
2015-08-15 04:30:00	31.3023	29.8639	27.9996	39.3255	27.216	29.7459	33.3177
2015-08-15 04:35:00	31.302	29.863	27.9996	39.325	27.2163	29.7456	33.2974
2015-08-15 04:40:00	31.3026	29.8627	27.9979	39.3252	27.2158	29.7476	33.2924
2015-08-15 04:45:00	31.3026	29.863	27.9987	39.3244	27.2175	29.7482	33.3043
2015-08-15 04:50:00	31.3023	29.8625	27.9973	39.3235	27.2177	29.7479	33.299
2015-08-15 04:55:00	31.3032	29.8619	27.9967	39.3232	27.218	29.7482	33.2919
2015-08-15 05:00:00	31.3037	29.8608	27.9956	39.3221	27.2169	29.7476	33.297
2015-08-15 05:05:00	31.3032	29.8605	27.9967	39.3217	27.2172	29.7484	33.285
2015-08-15 05:10:00	31.3023	29.8605	27.9943	39.3205	27.2177	29.7479	33.3032
2015-08-15 05:15:00	31.3012	29.8593	27.9925	39.3199	27.2172	29.7484	33.3224
2015-08-15 05:20:00	31.3009	29.859	27.9906	39.3185	27.2166	29.7482	33.3036
2015-08-15 05:25:00	31.2992	29.8585	27.9825	39.3174	27.2158	29.7447	33.3072
2015-08-15 05:30:00	31.2946	29.8553	27.9733	39.3168	27.2046	29.7358	33.3032
2015-08-15 05:35:00	31.2877	29.8494	27.9583	39.3163	27.1894	29.7231	33.2954
2015-08-15 05:40:00	31.2788	29.8489	27.9445	39.3163	27.1816	29.7171	33.3257
2015-08-15 05:45:00	31.271	29.8472	27.9373	39.316	27.1793	29.7182	33.3196
2015-08-15 05:50:00	31.2715	29.8417	27.9303	39.316	27.1798	29.7122	33.3092
2015-08-15 05:55:00	31.2663	29.8349	27.9202	39.3151	27.177	29.7094	33.294
2015-08-15 06:00:00	31.2612	29.8283	27.9119	39.3131	27.1741	29.7021	33.2817
2015-08-15 06:05:00	31.2572	29.8213	27.9021	39.3114	27.1663	29.6995	33.2797
2015-08-15 06:10:00	31.257	29.8205	27.8923	39.3086	27.1612	29.6992	33.2794
2015-08-15 06:15:00	31.2547	29.8168	27.8851	39.3014	27.1566	29.7	33.2791
2015-08-15 06:20:00	31.2494	29.8126	27.8712	39.2911	27.1509	29.6967	33.2731
2015-08-15 06:25:00	31.239	29.8101	27.8577	39.2877	27.1376	29.6807	33.2734
2015-08-15 06:30:00	31.2221	29.8057	27.8436	39.2839	27.1287	29.6884	33.2711
2015-08-15 06:35:00	31.2007	29.8035	27.8281	39.2756	27.1198	29.685	33.2625
2015-08-15 06:40:00	31.1762	29.798	27.8203	39.2641	27.1156	29.6816	33.2564
2015-08-15 06:45:00	31.152	29.787	27.8107	39.236	27.1124	29.6754	33.2524
2015-08-15 06:50:00	31.1353	29.7746	27.7938	39.2075	27.1113	29.6717	33.2483
2015-08-15 06:55:00	31.1126	29.7585	27.7798	39.179	27.1063	29.6706	33.243
2015-08-15 07:00:00	31.0983	29.7456	27.7622	39.161	27.1037	29.67	33.2459
2015-08-15 07:05:00	31.0887	29.7283	27.7431	39.1465	27.1009	29.6672	33.2498
2015-08-15 07:10:00	31.0853	29.719	27.7276	39.1286	27.096	29.6658	33.2498
2015-08-15 07:15:00	31.0786	29.7059	27.7053	39.1183	27.0906	29.6606	33.2444
2015-08-15 07:20:00	31.07	29.6944	27.6984	39.1129	27.0889	29.6573	33.2347
2015-08-15 07:25:00	31.063	29.6866	27.6831	39.0967	27.0874	29.6528	33.2285
2015-08-15 07:30:00	31.0625	29.6883	27.6747	39.0761	27.0848	29.6471	33.2287
2015-08-15 07:35:00	31.06	29.6937	27.667	39.0678	27.0831	29.6425	33.2333
2015-08-15 07:40:00	31.0588	29.694	27.6655	39.0571	27.0796	29.6389	33.2347
2015-08-15 07:45:00	31.0576	29.6883	27.6614	39.0481	27.0626	29.6355	33.2382
2015-08-15 07:50:00	31.0516	29.6854	27.6695	39.0362	27.047	29.6321	33.2402
2015-08-15 07:55:00	31.0436	29.6846	27.6713	39.0358	27.0612	29.6279	33.2387
2015-08-15 08:00:00	31.041	29.6811	27.6761	39.0326	27.0547	29.625	33.2325
2015-08-15 08:05:00	31.0357	29.678	27.6846	39.034	27.0504	29.622	33.2305
2015-08-15 08:10:00	31.0377	29.6741	27.6521	39.0283	27.0453	29.6191	33.2327
2015-08-15 08:15:00	31.0297	29.6756	27.6896	39.0238	27.0411	29.616	33.233
2015-08-15 08:20:00	31.0366	29.6736	27.6977	39.0154	27.0409	29.6132	33.235
2015-08-15 08:25:00	31.0352	29.6718	27.7067	39.0066	27.0369	29.6112	33.235
2015-08-15 08:30:00	31.03	29.6693	27.715	39.0023	27.0366	29.61	33.2365
2015-08-15 08:35:00	31.0306	29.6641	27.7244	38.9936	27.0346	29.61	33.2393
2015-08-15 08:40:00	31.0297	29.6618	27.7332	38.9882	27.0352	29.6054	33.2405
2015-08-15 08:45:00	31.0306	29.6606	27.7436	38.9859	27.0337	29.6039	33.2407
2015-08-15 08:50:00	31.0303	29.6601	27.754	38.9842	27.0337	29.6024	33.2399
2015-08-15 08:55:00	31.0306	29.6571	27.7646	38.9813	27.0295	29.6002	33.2416
2015-08-15 09:00:00	31.0312	29.6578	27.7758	38.9795	27.0299	29.5985	33.241
2015-08-15 09:05:00	31.0315	29.6588	27.7845	38.9772	27.0297	29.5968	33.2425
2015-08-15 09:10:00	31.0366	29.6597	27.7969	38.9758	27.0287	29.5968	33.2439
2015-08-15 09:15:00	31.0366	29.6641	27.8102	38.9784	27.0305	29.5953	33.2475
2015-08-15 09:20:00	31.0415	29.6661	27.8178	38.9772	27.0282	29.5922	33.2504
2015-08-15 09:25:00	31.0446	29.6718	27.8269	38.9788	27.0262	29.5896	33.2521
2015-08-15 09:30:00	31.0459	29.6758	27.836	38.982	27.025	29.5882	33.2532
2015-08-15 09:35:00	31.0524	29.6767	27.8445	38.9783	27.0265	29.5858	33.2572
2015-08-15 09:40:00	31.0558	29.6767	27.8556	38.9807	27.0253	29.5843	33.2569
2015-08-15 09:45:00	31.0573	29.6724	27.8678	38.9807	27.0225	29.5835	33.2581
2015-08-15 09:50:00	31.0593	29.6809	27.8594	38.983	27.0239	29.5801	33.2595
2015-08-15 09:55:00	31.0612	29.6845	27.8822	38.9848	27.0247	29.5809	33.2587
2015-08-15 10:00:00	31.0694	29.6891	27.8903	38.9902	27.0256	29.5784	33.2624
2015-08-15 10:05:00	31.0751	29.6949	27.8995	38.9933	27.0242	29.5775	33.2658
2015-08-15 10:10:00	31.0817	29.6993	27.907	38.9967	27.0253	29.5778	33.268
2015-08-15 10:15:00	31.0864	29.7059	27.9131	39.0015	27.0262	29.5812	33.2694
2015-08-15 10:20:00	31.0932	29.6969	27.9209	39.0034	27.0296	29.5806	33.2674
2015-08-15 10:25:00	31.0997	29.6924	27.9277	39.0063	27.0293	29.5764	33.2585
2015-08-15 10:30:00	31.1009	29.722	27.9363	39.0111	27.0314	29.5784	33.2717
2015-08-15 10:35:00	31.1057	29.728	27.9445	39.0172	27.0343	29.5804	33.2731
2015-08-15 10:40:00	31.1123	29.7332	27.9525	39.0235	27.0383	29.5823	33.2549
2015-08-15 10:45:00	31.1186	29.7378	27.9589	39.0252	27.0377	29.5826	33.2769
2015-08-15 10:50:00	31.1295	29.7416	27.9641	39.0309	27.0392	29.5821	33.2794
2015-08-15 10:55:00	31.1396	29.7442	27.9687	39.0178	27.0394	29.5838	33.2634
2015-08-15 11:00:00	31.1015	29.7476	27.9746	39.0319	27.0417	29.5848	33.2807
2015-08-15 11:05:00	31.1399	29.7552	27.9808	39.0524	27.0443	29.5884	33.251
2015-08-15 11:10:00	31.1578	29.7585	27.9896	39.0607	27.0476	29.5896	33.2838
2015-08-15 11:15:00	31.1652	29.7652	27.9936	39.071	27.0536	29.5925	33.2847
2015-08-15 11:20:00	31.1771	29.768	28.0001	39.079	27.0556	29.5965	33.2859
2015-08-15 11:25:00	31.1844	29.7729	28.005	39.0899	27.0282	29.597	33.285
2015-08-15 11:30:00	31.1887	29.7758	28.0053	39.0951	27.0597	29.5993	33.2848
2015-08-15 11:35:00	31.1949	29.7836	28.0143	39.1062	27.0666	29.6017	33.2855
2015-08-15 11:40:00	31.2025	29.7864	28.018	39.1142	27.0701	29.6068	33.2865
2015-08-15 11:45:00	31.2083	29.7902	28.0183	39.1198	27.0687	29.6059	33.2882
2015-08-15 11:50:00	31.2147	29.7909	28.0212	39.124	27.0716	29.6105	33.2896
2015-08-15 11:55:00	31.2203	29.7968	28.0232	39.1375	27.0791	29.6171	33.2882
2015-08-15 12:00:00	31.2238	29.7978	28.0237	39.1409	27.0833	29.6191	33.2896
2015-08-15 12:05:00	31.2308	29.7959	28.0243	39.1455	27.0825	29.6177	33.2885
2015-08-15 12:10:00	31.2358	29.7978	28.0246	39.1502	27.087	29.6228	33.2892
2015-08-15 12:15:00	31.2422	29.8	28.0254	39.1562	27.0898	29.6263	33.2908
2015-08-15 12:20:00	31.2468	29.8006	28.0252	39.1618	27.094	29.6296	33.2922
2015-08-15 12:25:00	31.2482	29.8054	28.0243	39.1679	27.0963	29.6307	33.2916
2015-08-15 12:30:00	31.2517	29.8046	28.0263	39.172	27.0946	29.6315	33.2919
2015-08-15 12:35:00	31.2527	29.806	28.0267	39.1736	27.0943	29.6306	33.2919
2015-08-15 12:40:00	31.2604	29.8029	28.0266	39.1765	27.0977	29.6344	33.2922
2015-08-15 12:45:00	31.2589	29.8063	28.0257	39.181	27.0966	29.6338	33.291
2015-08-15 12:50:00	31.2607	29.8043	28.0257	39.1839	27.0977	29.6352	33.2905
2015-08-15 12:55:00	31.2571	29.806	28.0249	39.1853	27.0994	29.6355	33.2858
2015-08-15 13:00:00	31.2595	29.8072	28.0229	39.1911	27.1014	29.6355	33.287
2015-08-15 13:05:00	31.26	29.8057	28.0232	39.1931	27.1003	29.6341	33.2826
2015-08-15 13:10:00	31.2601	29.8022	28.02	39.1945	27.1018	29.6324	33.2841
2015-08-15 13:15:00	31.2592	29.804	28.0189	39.1982	27.1011	29.6318	33.2821
2015-08-15 13:20:00	31.2589	29.8029	28.0155	39.1977	27.1029	29.635	33.2794
2015-08-15 13:25:00	31.2574	29.8049	28.0152	39.2031	27.1011	29.635	33.2774
2015-08-15 13:30:00	31.2587	29.8053	28.0135	39.2045	27.1024	29.6324	33.2754
2015-08-15 13:35:00	31.2547	29.8057	28.0126	39.2068	27.1027	29.6323	33.269
2015-08-15 13:40:00	31.2524	29.8035	28.0095	39.2105	27.1029	29.6341	33.2673
2015-08-15 13:45:00	31.2551	29.803	28.0078	39.2117	27.0998	29.6297	33.2665
2015-08-15 13:50:00	31.256	29.8046	28.0058	39.2157	27.103	29.6303	33.2686
2015-08-15 13:55:00	31.257	29.8049	28.0018	39.2206	27.1069	29.6321	33.2662
2015-08-15 14:00:00	31.2541	29.7989	27.9993	39.1899	27.1046	29.6327	33.2612
2015-08-15 14:05:00	31.2538	29.8054	27.9941	39.2259	27.0995	29.6289	33.2587
2015-08-15 14:10:00	31.2507	29.8037	27.9916	39.2209	27.1015	29.6278	33.2531
2015-08-15 14:15:00	31.2527	29.8046	27.9871	39.2324	27.1029	29.6293	33.2521
2015-08-15 14:20:00	31.2509	29.8057	27.9845	39.2389	27.1017	29.6284	33.2509
2015-08-15 14:25:00	31.2444	29.8014	27.9817	39.2389	27.0994	29.6257	33.2479
2015-08-15 14:30:00	31.2454	29.8035	27.9767	39.2452	27.1006	29.6251	33.2423
2015-08-15 14:35:00	31.242	29.8012	27.9723	39.2468	27.0997	29.6251	33.2385
2015-08-15 14:40:00	31.2379	29.802	27.9693	39.2506	27.0937	29.6218	33.2353
2015-08-15 14:45:00	31.2391	29.8023	27.9667	39.2575	27.0974	29.6253	33.2325
2015-08-15 14:50:00	31.233	29.8009	27.9583	39.2627	27.0955	29.6232	33.2286
2015-08-15 14:55:00	31.2346	29.8017	27.9571	39.2645	27.098	29.6251	33.2265
2015-08-15 15:00:00	31.2313	29.8026	27.9546	39.2698	27.0937	29.6206	33.2246
2015-08-15 15:05:00	31.2293	29.8046	27.9507	39.2764	27.0972	29.6241	33.22
2015-08-15 15:10:00	31.2273	29.7967	27.9524	39.2738	27.094	29.6211	33.2157
2015-08-15 15:15:00	31.2307	29.8114	27.9505	39.2894	27.0949	29.622	33.2163
2015-08-15 15:20:00	31.225	29.8143	27.9496	39.2959	27.0932	29.6223	33.214
2015-08-15 15:25:00	31.2255	29.8165	27.9471	39.3042	27.094	29.6206	33.2133
2015-08-15 15:30:00	31.227	29.8196	27.9476	39.31	27.092	29.6197	33.2123
2015-08-15 15:35:00	31.229	29.8239	27.9459	39.3202	27.0949	29.6208	33.2123
2015-08-15 15:40:00	31.2233	29.8311	27.9402	39.328	27.0914	29.6191	33.2044
2015-08-15 15:45:00	31.2207	29.8349	27.9411	39.3434	27.0949	29.6206	33.2015
2015-08-15 15:50:00	31.2218	29.84	27.9422	39.3504	27.0932	29.6177	33.2069
2015-08-15 15:55:00	31.2172	29.8415	27.9399	39.3556	27.0905	29.6171	33.2044
2015-08-15 16:00:00	31.2166	29.8405	27.9375	39.3657	27.0891	29.6183	33.2012
2015-08-15 16:05:00	31.2176	29.8498	27.9402	39.3779	27.0867	29.6203	33.1958
2015-08-15 16:10:00	31.2218	29.8521	27.9355	39.3856	27.0938	29.6194	33.1899
2015-08-15 16:15:00	31.2238	29.8545	27.933	39.3972	27.0966	29.6217	33.1847
2015-08-15 16:20:00	31.2253	29.8593	27.9318	39.4025	27.0949	29.6226	33.1813
2015-08-15 16:25:00	31.2258	29.8616	27.9312	39.3783	27.0946	29.6218	33.1711
2015-08-15 16:30:00	31.2332	29.8662	27.928	39.4187	27.0938	29.6226	33.1694
2015-08-15 16:35:00	31.2405	29.8689	27.9269	39.4246	27.094	29.6223	33.1712
2015-08-15 16:40:00	31.2434	29.8749	27.9255	39.4338	27.0918	29.6236	33.1697
2015-08-15 16:45:00	31.2474	29.8758	27.9252	39.4417	27.0912	29.6211	33.1703
2015-08-15 16:50:00	31.2488	29.8815	27.9243	39.4498	27.0912	29.6245	33.1678
2015-08-15 16:55:00	31.2524	29.8838	27.9238	39.456	27.0918	29.6225	33.1672
2015-08-15 17:00:00	31.257	29.8884	27.9249	39.4653	27.094	29.6267	33.1704
2015-08-15 17:05:00	31.2632	29.8922	27.9263	39.4687	27.0943	29.629	33.1727
2015-08-15 17:10:00	31.2652	29.8792	27.9283	39.4743	27.0938	29.6287	33.1767
2015-08-15 17:15:00	31.2666	29.882	27.9287	39.4782	27.0897	29.6284	33.1816
2015-08-15 17:20:00	31.2722	29.8745	27.9361	39.4873	27.0903	29.6279	33.1923
2015-08-15 17:25:00	31.2715	29.9079	27.9422	39.489	27.092	29.6284	33.1963
2015-08-15 17:30:00	31.2654	29.9111	27.9453	39.4959	27.0926	29.6257	33.2069
2015-08-15 17:35:00	31.2796	29.9141	27.9505	39.5002	27.096	29.627	33.2177
2015-08-15 17:40:00	31.2765	29.9172	27.9572	39.5051	27.0969	29.6263	33.2264
2015-08-15 17:45:00	31.2533	29.9166	27.9601	39.5085	27.0977	29.6276	33.2324
2015-08-15 17:50:00	31.2571	29.9183	27.9655	39.5142	27.0943	29.6281	33.2417
2015-08-15 17:55:00	31.2717	29.9198	27.9698	39.5198	27.0977	29.6281	33.2474
2015-08-15 18:00:00	31.2816	29.9215	27.9765	39.5212	27.096	29.6266	33.2587
2015-08-15 18:05:00	31.2805	29.9189	27.9811	39.5249	27.0955	29.6257	33.2646
2015-08-15 18:10:00	31.2773	29.9181	27.984	39.5235	27.0952	29.6276	33.266
2015-08-15 18:15:00	31.2807	29.9181	27.9894	39.5305	27.094	29.6266	33.2306
2015-08-15 18:20:00	31.2868	29.9166	27.9888	39.531	27.0938	29.6281	33.2809
2015-08-15 18:25:00	31.2801	29.9102	27.9916	39.5328	27.0949	29.629	33.2791
2015-08-15 18:30:00	31.2876	29.9103	27.9941	39.5352	27.0972	29.6298	33.2861
2015-08-15 18:35:00	31.287	29.9079	27.9953	39.5398	27.0977	29.6284	33.2885
2015-08-15 18:40:00	31.2811	29.9028	27.9956	39.5395	27.096	29.6261	33.2908
2015-08-15 18:45:00	31.2805	29.8997	27.9967	39.5415	27.098	29.6287	33.2908
2015-08-15 18:50:00	31.2836	29.9013	27.9964	39.5432	27.0989	29.6283	33.2951
2015-08-15 18:55:00	31.2839	29.8996	27.9967	39.5432	27.0969	29.6275	33.2953
2015-08-15 19:00:00	31.2874	29.8982	27.9964	39.5421	27.0963	29.6296	33.2928
2015-08-15 19:05:00	31.2761	29.8945	27.9935	39.5367	27.0977	29.629	33.2901
2015-08-15 19:10:00	31.2799	29.8915	27.9967	39.539	27.1	29.631	33.2931
2015-08-15 19:15:00	31.2805	29.8874	27.997	39.5358	27.0994	29.6313	33.2985
2015-08-15 19:20:00	31.2873	29.8832	28.0004	39.5332	27.1003	29.6301	33.3009
2015-08-15 19:25:00	31.2868	29.8823	27.9993	39.5301	27.0986	29.6293	33.3006
2015-08-15 19:30:00	31.2873	29.876	27.9953	39.5254	27.0974	29.6275	33.2976
2015-08-15 19:35:00	31.2868	29.8761	27.9918	39.5229	27.0972	29.626	33.2939
2015-08-15 19:40:00	31.2845	29.8705	27.988	39.5192	27.0966	29.6246	33.2913
2015-08-15 19:45:00	31.2793	29.8674	27.9843	39.5155	27.0955	29.6223	33.2864
2015-08-15 19:50:00	31.2813	29.8645	27.9808	39.5112	27.0955	29.6223	33.2865
2015-08-15 19:55:00	31.2782	29.863	27.9765	39.5065	27.0949	29.6203	33.2826
2015-08-15 20:00:00	31.2765	29.8602	27.973	39.5028	27.0949	29.6194	33.2814
2015-08-15 20:05:00	31.2741	29.8568	27.9687	39.4997	27.0917	29.6171	33.2763
2015-08-15 20:10:00	31.273	29.8551	27.9675	39.4974	27.0932	29.6183	33.2757
2015-08-15 20:15:00	31.2666	29.8508	27.9647	39.4938	27.0918	29.6157	33.2743
2015-08-15 20:20:00	31.2681	29.848	27.9609	39.4904	27.0918	29.6157	33.2723
2015-08-15 20:25:00	31.2663	29.8452	27.9595	39.4887	27.0909	29.614	33.2711
2015-08-15 20:30:00	31.2649	29.8426	27.9567	39.4868	27.0906	29.6149	33.2686
2015-08-15 20:35:00	31.2629	29.8403	27.954	39.4828	27.0918	29.614	33.266
2015-08-15 20:40:00	31.2626	29.8378	27.9502	39.48	27.0906	29.6132	33.2656
2015-08-15 20:45:00	31.2615	29.836	27.9482	39.4777	27.0915	29.6132	33.2643
2015-08-15 20:50:00	31.2604	29.8332	27.9456	39.4759	27.0898	29.61	33.2607
2015-08-15 20:55:00	31.2589	29.8285	27.9436	39.4733	27.0895	29.6106	33.2592
2015-08-15 21:00:00	31.2581	29.8283	27.9411	39.4693	27.0903	29.612	33.2558
2015-08-15 21:05:00	31.257	29.8259	27.9391	39.4684	27.0912	29.6109	33.2544
2015-08-15 21:10:00	31.2564	29.8233	27.9362	39.4659	27.0895	29.6097	33.2532
2015-08-15 21:15:00	31.255	29.821	27.9332	39.4633	27.0898	29.6089	33.2524
2015-08-15 21:20:00	31.2533	29.8179	27.9317	39.4605	27.0895	29.608	33.2498
2015-08-15 21:25:00	31.2508	29.8156	27.9277	39.4582	27.0874	29.6078	33.2489
2015-08-15 21:30:00	31.2508	29.8128	27.9252	39.4554	27.0883	29.6077	33.2481
2015-08-15 21:35:00	31.2496	29.8108	27.9252	39.4538	27.0881	29.6078	33.2472
2015-08-15 21:40:00	31.2491	29.8083	27.9218	39.4515	27.0883	29.6063	33.246
2015-08-15 21:45:00	31.2462	29.8066	27.9203	39.4481	27.0889	29.6057	33.2437
2015-08-15 21:50:00	31.2459	29.8049	27.9177	39.4472	27.0883	29.6047	33.2425
2015-08-15 21:55:00	31.2457	29.802	27.9157	39.4447	27.0883	29.6047	33.2413
2015-08-15 22:00:00	31.2439	29.7995	27.9116	39.4407	27.0881	29.6024	33.2407
2015-08-15 22:05:00	31.2434	29.7986	27.911	39.4399	27.0829	29.6024	33.2393
2015-08-15 22:10:00	31.2414	29.792	27.909	39.4363	27.0868	29.6013	33.2376
2015-08-15 22:15:00	31.242	29.7929	27.9076	39.4358	27.0875	29.6034	33.2367
2015-08-15 22:20:00	31.2414	29.791	27.9067	39.4334	27.086	29.5996	33.2356
2015-08-15 22:25:00	31.2394	29.7893	27.9024	39.4312	27.085	29.5999	33.233
2015-08-15 22:30:00	31.2391	29.7876	27.8986	39.43	27.0865	29.601	33.2345
2015-08-15 22:35:00	31.238	29.7862	27.8992	39.3586	27.0845	29.6005	33.2333
2015-08-15 22:40:00	31.2371	29.7844	27.8984	39.3894	27.0869	29.601	33.2322
2015-08-15 22:45:00	31.2356	29.7805	27.8958	39.4211	27.0856	29.5999	33.2305
2015-08-15 22:50:00	31.2346	29.7787	27.8952	39.4221	27.0862	29.6002	33.2293
2015-08-15 22:55:00	31.2315	29.7779	27.8914	39.4192	27.0853	29.599	33.2279
2015-08-15 23:00:00	31.2312	29.7762	27.8914	39.4177	27.0869	29.5996	33.2269
2015-08-15 23:05:00	31.2304	29.7741	27.8897	39.4154	27.0849	29.5987	33.2255
2015-08-15 23:10:00	31.2284	29.7729	27.8868	39.4131	27.0852	29.5979	33.2245
2015-08-15 23:15:00	31.2275	29.7703	27.886	39.412	27.0848	29.5968	33.2225
2015-08-15 23:20:00	31.2264	29.7689	27.8834	39.4094	27.0836	29.5965	33.2214
2015-08-15 23:25:00	31.2253	29.7669	27.8806	39.4071	27.0836	29.5956	33.22
2015-08-15 23:30:00	31.2244	29.7677	27.88	39.4054	27.0843	29.5962	33.2188
2015-08-15 23:35:00	31.223	29.7652	27.8765	39.4037	27.0836	29.5956	33.2185
2015-08-15 23:40:00	31.2218	29.7626	27.8727	39.4012	27.0836	29.5953	33.2163
2015-08-15 23:45:00	31.2216	29.7606	27.8546	39.3993	27.0836	29.5951	33.216
2015-08-15 23:50:00	31.2207	29.7592	27.8724	39.3987	27.083	29.5951	33.2157
2015-08-15 23:55:00	31.2196	29.7577	27.8698	39.3953	27.083	29.5939	33.2151
2015-08-16	31.2179	29.7569	27.8687	39.3922	27.0833	29.5925	33.2137
2015-08-16 00:05:00	31.216	29.7524	27.8675	39.3908	27.0828	29.5911	33.2114
2015-08-16 00:10:00	31.216	29.7516	27.865	39.3882	27.0825	29.5914	33.2108
2015-08-16 00:15:00	31.2157	29.7481	27.8635	39.3862	27.0822	29.5911	33.2103
2015-08-16 00:20:00	31.2147	29.747	27.8613	39.3831	27.0802	29.5885	33.2045
2015-08-16 00:25:00	31.2129	29.7444	27.8543	39.3825	27.0799	29.5891	33.2055
2015-08-16 00:30:00	31.21	29.743	27.8522	39.3802	27.0793	29.5879	33.2064
2015-08-16 00:35:00	31.2094	29.7416	27.8485	39.3782	27.0785	29.5852	33.2046
2015-08-16 00:40:00	31.2074	29.7399	27.8482	39.3764	27.0782	29.5862	33.2035
2015-08-16 00:45:00	31.2071	29.7385	27.8465	39.3738	27.0779	29.586	33.2043
2015-08-16 00:50:00	31.2057	29.7098	27.8448	39.3724	27.0774	29.5855	33.2023
2015-08-16 00:55:00	31.2051	29.6698	27.8434	39.3716	27.0774	29.5849	33.2023
2015-08-16 01:00:00	31.2046	29.7285	27.8422	39.3702	27.0762	29.5846	33.2021
2015-08-16 01:05:00	31.204	29.732	27.8399	39.3687	27.0733	29.5832	33.2015
2015-08-16 01:10:00	31.2034	29.7309	27.839	39.3673	27.0587	29.5823	33.2006
2015-08-16 01:15:00	31.202	29.7271	27.8375	39.3648	27.071	29.5826	33.1998
2015-08-16 01:20:00	31.2009	29.7181	27.834	39.3595	27.0687	29.5789	33.1998
2015-08-16 01:25:00	31.2017	29.7182	27.8338	39.3624	27.0525	29.5781	33.1983
2015-08-16 01:30:00	31.1996	29.7232	27.8343	39.3588	27.059	29.5788	33.1995
2015-08-16 01:35:00	31.2	29.7173	27.8329	39.3599	27.0721	29.5823	33.1986
2015-08-16 01:40:00	31.2003	29.7113	27.8309	39.3526	27.0716	29.5769	33.1975
2015-08-16 01:45:00	31.1997	29.7147	27.8301	39.3512	27.0459	29.5823	33.1978
2015-08-16 01:50:00	31.1981	29.7127	27.8258	39.3478	27.0355	29.5798	33.1955
2015-08-16 01:55:00	31.1958	29.7116	27.8266	39.3473	27.0754	29.5809	33.1966
2015-08-16 02:00:00	31.1963	29.7096	27.8269	39.3461	27.0791	29.5821	33.1963
2015-08-16 02:05:00	31.197	29.7087	27.8246	39.3424	27.0738	29.5804	33.1961
2015-08-16 02:10:00	31.1967	29.7081	27.8261	39.343	27.0726	29.5806	33.1952
2015-08-16 02:15:00	31.1952	29.7064	27.8226	39.3409	27.0736	29.5801	33.192
2015-08-16 02:20:00	31.1956	29.7056	27.8226	39.3383	27.0788	29.5809	33.1946
2015-08-16 02:25:00	31.1924	29.703	27.8194	39.3369	27.0774	29.5815	33.1932
2015-08-16 02:30:00	31.1927	29.7021	27.8186	39.3343	27.0774	29.5789	33.1932
2015-08-16 02:35:00	31.1921	29.7022	27.8176	39.3357	27.0796	29.5806	33.1941
2015-08-16 02:40:00	31.1924	29.7013	27.8151	39.3343	27.0793	29.5815	33.1935
2015-08-16 02:45:00	31.1916	29.6939	27.8159	39.3303	27.0618	29.5761	33.1918
2015-08-16 02:50:00	31.1913	29.688	27.8147	39.3266	27.0753	29.5798	33.1923
2015-08-16 02:55:00	31.191	29.6938	27.8145	39.3267	27.0537	29.5792	33.1897
2015-08-16 03:00:00	31.1904	29.6967	27.8113	39.3292	27.0774	29.5789	33.1902
2015-08-16 03:05:00	31.189	29.6914	27.8119	39.3267	27.0799	29.5801	33.1902
2015-08-16 03:10:00	31.189	29.6931	27.8082	39.3267	27.0813	29.5789	33.1907
2015-08-16 03:15:00	31.1887	29.6917	27.8116	39.3237	27.0635	29.5806	33.1906
2015-08-16 03:20:00	31.1864	29.6911	27.8102	39.3238	27.0822	29.5801	33.19
2015-08-16 03:25:00	31.1867	29.6903	27.8044	39.3218	27.083	29.5809	33.1893
2015-08-16 03:30:00	31.1847	29.6883	27.807	39.3197	27.077	29.5754	33.1877
2015-08-16 03:35:00	31.1873	29.6894	27.8062	39.3182	27.0808	29.5784	33.1881
2015-08-16 03:40:00	31.1856	29.6869	27.8012	39.3165	27.0566	29.5775	33.1844
2015-08-16 03:45:00	31.1842	29.6851	27.8056	39.3165	27.0811	29.5801	33.1848
2015-08-16 03:50:00	31.1847	29.6822	27.8027	39.3129	27.0813	29.5787	33.1853
2015-08-16 03:55:00	31.1827	29.6822	27.7998	39.3103	27.0775	29.5775	33.1874
2015-08-16 04:00:00	31.1836	29.6805	27.8012	39.3079	27.0645	29.5758	33.1839
2015-08-16 04:05:00	31.1839	29.6795	27.7986	39.3079	27.0796	29.5755	33.1853
2015-08-16 04:10:00	31.1847	29.6826	27.7972	39.31	27.0833	29.5772	33.1868
2015-08-16 04:15:00	31.1844	29.6813	27.7978	39.3077	27.0813	29.5772	33.185
2015-08-16 04:20:00	31.1847	29.6802	27.799	39.3057	27.0845	29.5792	33.1841
2015-08-16 04:25:00	31.1847	29.6812	27.7984	39.3069	27.0865	29.5789	33.1853
2015-08-16 04:30:00	31.1821	29.6745	27.7983	39.3042	27.0843	29.5792	33.1836
2015-08-16 04:35:00	31.1833	29.6779	27.7969	39.3035	27.0806	29.5746	33.1839
2015-08-16 04:40:00	31.1819	29.6753	27.7937	39.3025	27.0861	29.5781	33.1847
2015-08-16 04:45:00	31.1827	29.6758	27.7966	39.3016	27.0839	29.5792	33.1839
2015-08-16 04:50:00	31.1816	29.6733	27.794	39.3002	27.0868	29.5792	33.1841
2015-08-16 04:55:00	31.1813	29.673	27.794	39.2973	27.0863	29.5795	33.1839
2015-08-16 05:00:00	31.1802	29.6696	27.7917	39.2956	27.0862	29.5781	33.1821
2015-08-16 05:05:00	31.1777	29.6673	27.7914	39.2954	27.0814	29.5764	33.1839
2015-08-16 05:10:00	31.1799	29.6716	27.7859	39.2956	27.0847	29.5784	33.1853
2015-08-16 05:15:00	31.1793	29.6655	27.7877	39.2936	27.0653	29.5781	33.183
2015-08-16 05:20:00	31.1784	29.6678	27.7843	39.2934	27.0722	29.5804	33.1836
2015-08-16 05:25:00	31.1769	29.6646	27.7784	39.2921	27.0844	29.5787	33.1856
2015-08-16 05:30:00	31.1671	29.6618	27.7628	39.2956	27.0736	29.5673	33.1816
2015-08-16 05:35:00	31.1487	29.6506	27.7476	39.2965	27.0561	29.5634	33.1755
2015-08-16 05:40:00	31.1237	29.6459	27.7335	39.2934	27.0445	29.558	33.1234
2015-08-16 05:45:00	31.1061	29.6419	27.7194	39.2908	27.0345	29.5513	33.1429
2015-08-16 05:50:00	31.0875	29.6301	27.7087	39.2871	27.0263	29.5529	33.136
2015-08-16 05:55:00	31.0765	29.6208	27.7003	39.2844	27.0216	29.5496	33.1277
2015-08-16 06:00:00	31.0731	29.6137	27.7039	39.2813	27.0239	29.5484	33.1267
2015-08-16 06:05:00	31.0703	29.6182	27.7061	39.2764	27.0245	29.5467	33.123
2015-08-16 06:10:00	31.0673	29.622	27.6866	39.2705	27.025	29.5484	33.1255
2015-08-16 06:15:00	31.0616	29.6247	27.6875	39.2616	27.0247	29.5471	33.1201
2015-08-16 06:20:00	31.0587	29.6213	27.6865	39.253	27.0253	29.548	33.1175
2015-08-16 06:25:00	31.0527	29.6182	27.6753	39.2366	27.0253	29.5471	33.1153
2015-08-16 06:30:00	31.0416	29.6125	27.6698	39.2369	27.0208	29.5436	33.1101
2015-08-16 06:35:00	31.0062	29.6053	27.6597	39.2139	27.01	29.5433	33.1039
2015-08-16 06:40:00	30.9887	29.5904	27.6588	39.1832	26.9893	29.5441	33.1022
2015-08-16 06:45:00	30.9674	29.5893	27.6449	39.1481	26.9283	29.5433	33.1033
2015-08-16 06:50:00	30.9527	29.5813	27.6401	39.1223	27.009	29.5422	33.1008
2015-08-16 06:55:00	30.946	29.567	27.6364	39.0949	27.0101	29.5364	33.0971
2015-08-16 07:00:00	30.944	29.5674	27.6294	39.0873	27.0155	29.5379	33.0936
2015-08-16 07:05:00	30.9461	29.57	27.6228	39.0437	27.0139	29.5353	33.091
2015-08-16 07:10:00	30.9442	29.5703	27.6199	39.0461	27.0141	29.5321	33.0936
2015-08-16 07:15:00	30.9431	29.5714	27.6235	39.0283	27.0107	29.5291	33.0932
2015-08-16 07:20:00	30.9451	29.5725	27.6258	39.0292	27.0088	29.5121	33.0913
2015-08-16 07:25:00	30.9451	29.5725	27.6225	39.0292	27.0084	29.5221	33.0973
2015-08-16 07:30:00	30.9422	29.5697	27.6228	39.0311	27.0046	29.5152	33.0999
2015-08-16 07:35:00	30.9388	29.5685	27.6145	39.0255	26.9809	29.5074	33.0982
2015-08-16 07:40:00	30.9351	29.5653	27.6136	39.0215	26.9918	29.482	33.0919
2015-08-16 07:45:00	30.9328	29.5656	27.6225	39.02	26.984	29.4984	33.0851
2015-08-16 07:50:00	30.9408	29.566	27.6279	39.0193	26.9877	29.5034	33.0849
2015-08-16 07:55:00	30.9374	29.5651	27.6298	39.0168	26.9871	29.5039	33.0866
2015-08-16 08:00:00	30.9437	29.5644	27.631	39.0111	26.9794	29.4997	33.0849
2015-08-16 08:05:00	30.9478	29.5618	27.6418	39.0111	26.9711	29.5014	33.0854
2015-08-16 08:10:00	30.9478	29.561	27.6487	39.0097	26.967	29.4983	33.0863
2015-08-16 08:15:00	30.9481	29.5619	27.6528	39.0051	26.9633	29.4977	33.086
2015-08-16 08:20:00	30.952	29.557	27.6565	38.9991	26.9567	29.4922	33.0874
2015-08-16 08:25:00	30.9477	29.5547	27.6603	38.995	26.9532	29.4864	33.0869
2015-08-16 08:30:00	30.9524	29.557	27.6645	38.9916	26.9537	29.487	33.0913
2015-08-16 08:35:00	30.9578	29.555	27.6685	38.9893	26.9483	29.4873	33.0938
2015-08-16 08:40:00	30.9327	29.555	27.6727	38.9882	26.9452	29.4861	33.1005
2015-08-16 08:45:00	30.9536	29.5518	27.6787	38.9865	26.9463	29.4864	33.0991
2015-08-16 08:50:00	30.9377	29.5501	27.6839	38.9862	26.9432	29.4833	33.1016
2015-08-16 08:55:00	30.9705	29.5507	27.6627	38.9871	26.9398	29.4821	33.1011
2015-08-16 09:00:00	30.9664	29.5504	27.6969	38.9865	26.9384	29.4802	33.1036
2015-08-16 09:05:00	30.9774	29.549	27.703	38.9868	26.9339	29.4779	33.1077
2015-08-16 09:10:00	30.9816	29.5467	27.7096	38.9893	26.9326	29.475	33.1109
2015-08-16 09:15:00	30.9864	29.5501	27.7145	38.9871	26.9311	29.4724	33.1118
2015-08-16 09:20:00	30.9844	29.5471	27.7208	38.9854	26.9314	29.4732	33.1167
2015-08-16 09:25:00	30.9885	29.5483	27.7277	38.9854	26.9291	29.4734	33.1161
2015-08-16 09:30:00	30.9898	29.5493	27.7364	38.9868	26.9305	29.4729	33.1195
2015-08-16 09:35:00	30.9893	29.553	27.7387	38.9908	26.9328	29.4716	33.1193
2015-08-16 09:40:00	30.9938	29.5541	27.7447	38.995	26.9363	29.4687	33.1221
2015-08-16 09:45:00	31.0016	29.5572	27.7488	38.9976	26.9404	29.469	33.1241
2015-08-16 09:50:00	31.0113	29.5552	27.7542	38.9964	26.9418	29.4694	33.1281
2015-08-16 09:55:00	31.0173	29.5581	27.7571	38.9953	26.9404	29.4673	33.1298
2015-08-16 10:00:00	31.0207	29.5598	27.7613	38.9993	26.9421	29.4707	33.1328
2015-08-16 10:05:00	31.0289	29.559	27.7676	38.999	26.9429	29.4726	33.1313
2015-08-16 10:10:00	31.0297	29.5608	27.771	39.0066	26.9412	29.4735	33.1366
2015-08-16 10:15:00	31.0306	29.5608	27.7735	39.008	26.9377	29.472	33.1366
2015-08-16 10:20:00	31.0323	29.5647	27.7788	39.0162	26.94	29.4717	33.134
2015-08-16 10:25:00	31.0343	29.5703	27.786	39.0214	26.9432	29.4741	33.1363
2015-08-16 10:30:00	31.0384	29.5757	27.788	39.0241	26.9483	29.4744	33.1044
2015-08-16 10:35:00	31.0409	29.576	27.7914	39.0255	26.9469	29.4743	33.1378
2015-08-16 10:40:00	31.0448	29.585	27.7946	39.0294	26.9514	29.4717	33.1183
2015-08-16 10:45:00	31.0547	29.5895	27.7979	39.0338	26.9575	29.4767	33.1433
2015-08-16 10:50:00	31.0512	29.5927	27.8021	39.0402	26.9602	29.4799	33.11
2015-08-16 10:55:00	31.0607	29.5953	27.8079	39.028	26.9662	29.4819	33.1492
2015-08-16 11:00:00	31.0652	29.6019	27.8068	39.0533	26.9664	29.4804	33.1488
2015-08-16 11:05:00	31.072	29.6097	27.8215	39.0627	26.9707	29.4841	33.1468
2015-08-16 11:10:00	31.0776	29.614	27.8232	39.0653	26.9748	29.4844	33.1489
2015-08-16 11:15:00	31.0828	29.6184	27.8272	39.0716	26.9762	29.4885	33.1459
2015-08-16 11:20:00	31.093	29.6249	27.8309	39.0819	26.9837	29.4804	33.1513
2015-08-16 11:25:00	31.1004	29.6318	27.8338	39.0902	26.9243	29.4939	33.1479
2015-08-16 11:30:00	31.1047	29.635	27.8374	39.0947	26.9932	29.4781	33.1523
2015-08-16 11:35:00	31.1134	29.6388	27.8425	39.0994	26.997	29.4655	33.1611
2015-08-16 11:40:00	31.1203	29.6409	27.8454	39.102	26.999	29.5017	33.1614
2015-08-16 11:45:00	31.1205	29.6432	27.8522	39.1094	27.0061	29.5031	33.1613
2015-08-16 11:50:00	31.126	29.6449	27.851	39.111	27.0074	29.5039	33.1611
2015-08-16 11:55:00	31.1332	29.6528	27.8542	39.1158	27.006	29.5073	33.1659
2015-08-16 12:00:00	31.1354	29.6523	27.8613	39.118	27.0127	29.4833	33.1652
2015-08-16 12:05:00	31.1334	29.6581	27.8512	39.1226	27.0228	29.5032	33.1658
2015-08-16 12:10:00	31.1292	29.659	27.8452	39.1243	27.0228	29.5109	33.1682
2015-08-16 12:15:00	31.1327	29.6558	27.8419	39.1269	27.0296	29.4504	33.1628
2015-08-16 12:20:00	31.1452	29.6611	27.8754	39.1349	27.0308	29.516	33.1655
2015-08-16 12:25:00	31.162	29.6602	27.871	39.1435	27.029	29.5163	33.1658
2015-08-16 12:30:00	31.164	29.6635	27.8799	39.147	27.0317	29.5229	33.1656
2015-08-16 12:35:00	31.1614	29.6656	27.8809	39.1499	27.0339	29.5255	33.1622
2015-08-16 12:40:00	31.1689	29.6673	27.882	39.1521	27.0342	29.5278	33.1675
2015-08-16 12:45:00	31.1733	29.6623	27.8652	39.1499	27.03	29.5246	33.1637
2015-08-16 12:50:00	31.1748	29.6591	27.883	39.1465	27.0302	29.5259	33.1638
2015-08-16 12:55:00	31.1798	29.6618	27.8857	39.1598	27.0352	29.5301	33.1675
2015-08-16 13:00:00	31.1816	29.6661	27.8863	39.1598	27.036	29.5295	33.1664
2015-08-16 13:05:00	31.1672	29.6629	27.886	39.1551	27.0377	29.5312	33.1598
2015-08-16 13:10:00	31.1727	29.659	27.8833	39.1607	27.0377	29.5325	33.1526
2015-08-16 13:15:00	31.186	29.6643	27.8846	39.1685	27.0365	29.5287	33.152
2015-08-16 13:20:00	31.1872	29.6564	27.8851	39.1619	27.038	29.5277	33.1619
2015-08-16 13:25:00	31.1867	29.6573	27.888	39.168	27.0374	29.5328	33.1368
2015-08-16 13:30:00	31.1975	29.6582	27.8877	39.1711	27.0369	29.5342	33.1577
2015-08-16 13:35:00	31.1931	29.6594	27.8868	39.1758	27.0346	29.5328	33.1565
2015-08-16 13:40:00	31.1969	29.6537	27.8831	39.1744	27.0356	29.5348	33.1571
2015-08-16 13:45:00	31.2056	29.6622	27.8746	39.1844	27.025	29.5256	33.1515
2015-08-16 13:50:00	31.2057	29.6573	27.8805	39.184	27.0346	29.5332	33.1488
2015-08-16 13:55:00	31.203	29.6561	27.8848	39.1857	27.0321	29.5309	33.157
2015-08-16 14:00:00	31.2036	29.6533	27.8851	39.1876	27.0372	29.5336	33.1535
2015-08-16 14:05:00	31.2048	29.6549	27.8787	39.1907	27.0363	29.5336	33.1507
2015-08-16 14:10:00	31.1928	29.6473	27.8747	39.1825	27.0342	29.5274	33.1509
2015-08-16 14:15:00	31.2037	29.6468	27.8792	39.1881	27.0389	29.5321	33.1521
2015-08-16 14:20:00	31.2026	29.6503	27.8794	39.1974	27.0362	29.5307	33.1494
2015-08-16 14:25:00	31.1996	29.6377	27.8724	39.1939	27.0362	29.5313	33.1347
2015-08-16 14:30:00	31.2002	29.6463	27.8715	39.1968	27.0356	29.5333	33.1474
2015-08-16 14:35:00	31.1955	29.6433	27.8718	39.1991	27.0314	29.5322	33.1432
2015-08-16 14:40:00	31.1925	29.6357	27.8687	39.1981	27.0349	29.5327	33.1386
2015-08-16 14:45:00	31.1991	29.633	27.8599	39.1997	27.0342	29.535	33.1409
2015-08-16 14:50:00	31.2009	29.6348	27.8629	39.2052	27.0234	29.5338	33.1426
2015-08-16 14:55:00	31.1992	29.6415	27.863	39.2118	27.0283	29.5309	33.1328
2015-08-16 15:00:00	31.1995	29.6392	27.8482	39.207	27.0278	29.5335	33.1048
2015-08-16 15:05:00	31.1934	29.6439	27.8266	39.1901	27.0255	29.5359	33.1172
2015-08-16 15:10:00	31.2002	29.6424	27.8371	39.2137	27.0323	29.5395	33.101
2015-08-16 15:15:00	31.2002	29.6439	27.8499	39.2016	27.0326	29.539	33.1163
2015-08-16 15:20:00	31.1936	29.643	27.843	39.2235	27.0281	29.5335	33.1174
2015-08-16 15:25:00	31.1978	29.6465	27.8502	39.205	27.0349	29.544	33.1165
2015-08-16 15:30:00	31.1993	29.6403	27.8302	39.2233	27.0287	29.5381	33.12
2015-08-16 15:35:00	31.199	29.6517	27.8368	39.2381	27.0224	29.5337	33.1149
2015-08-16 15:40:00	31.206	29.6549	27.834	39.2418	27.0301	29.5364	33.1235
2015-08-16 15:45:00	31.1929	29.6553	27.8345	39.2415	27.0319	29.5422	33.1151
2015-08-16 15:50:00	31.1958	29.6617	27.8216	39.2491	27.0281	29.5439	33.1146
2015-08-16 15:55:00	31.1972	29.6574	27.8465	39.2472	27.0308	29.5404	33.1173
2015-08-16 16:00:00	31.1932	29.6638	27.8427	39.2552	27.0319	29.5378	33.1105
2015-08-16 16:05:00	31.1825	29.6673	27.8459	39.2627	27.0308	29.5475	33.1096
2015-08-16 16:10:00	31.1978	29.6687	27.8462	39.2655	27.0281	29.541	33.112
2015-08-16 16:15:00	31.1902	29.6693	27.8407	39.2675	27.0228	29.5209	33.1085
2015-08-16 16:20:00	31.1978	29.6717	27.845	39.2733	27.0328	29.5382	33.1077
2015-08-16 16:25:00	31.1958	29.6689	27.8369	39.2724	27.0314	29.5369	33.1069
2015-08-16 16:30:00	31.1923	29.6742	27.8427	39.2749	27.0296	29.5462	33.1015
2015-08-16 16:35:00	31.1998	29.6829	27.8436	39.2702	27.0332	29.5414	33.1068
2015-08-16 16:40:00	31.1956	29.6872	27.8356	39.2698	27.0309	29.5385	33.1064
2015-08-16 16:45:00	31.2071	29.6877	27.8438	39.2718	27.0354	29.541	33.1011
2015-08-16 16:50:00	31.2118	29.6819	27.8457	39.2622	27.0313	29.5375	33.1073
2015-08-16 16:55:00	31.213	29.6863	27.8461	39.2842	27.0319	29.5367	33.1107
2015-08-16 17:00:00	31.2071	29.6869	27.8382	39.2865	27.0261	29.542	33.1066
2015-08-16 17:05:00	31.2195	29.6779	27.8467	39.2855	27.0283	29.5385	33.1192
2015-08-16 17:10:00	31.223	29.6849	27.8531	39.2933	27.0342	29.5355	33.1203
2015-08-16 17:15:00	31.2151	29.6873	27.8535	39.2934	27.0319	29.5404	33.1174
2015-08-16 17:20:00	31.2182	29.6852	27.8269	39.3014	27.0261	29.5385	33.1037
2015-08-16 17:25:00	31.2144	29.6754	27.8575	39.3038	27.0239	29.5385	33.1373
2015-08-16 17:30:00	31.2212	29.6908	27.865	39.3102	27.0147	29.5372	33.1524
2015-08-16 17:35:00	31.2098	29.6763	27.8412	39.3076	27.0032	29.5361	33.1125
2015-08-16 17:40:00	31.2197	29.6725	27.8684	39.3129	26.9791	29.5373	33.1524
2015-08-16 17:45:00	31.2188	29.6432	27.873	39.3195	26.978	29.5312	33.1515
2015-08-16 17:50:00	31.2107	29.6041	27.873	39.3187	26.9854	29.5324	33.1573
2015-08-16 17:55:00	31.2107	29.523	27.8715	39.3202	26.9844	29.5031	33.1602
2015-08-16 18:00:00	31.213	29.5162	27.8724	39.3323	26.9875	29.5353	33.1628
2015-08-16 18:05:00	31.2085	29.5123	27.8727	39.3278	26.9901	29.5276	33.1619
2015-08-16 18:10:00	31.2024	29.5168	27.8724	39.327	26.9574	29.5193	33.1605
2015-08-16 18:15:00	31.2026	29.4962	27.8692	39.3306	26.9977	29.5299	33.1584
2015-08-16 18:20:00	31.2046	29.5266	27.8701	39.3286	26.9948	29.5267	33.1638
2015-08-16 18:25:00	31.1919	29.519	27.8471	39.3239	26.9986	29.5274	33.1631
2015-08-16 18:30:00	31.1894	29.5297	27.8648	39.3309	26.9965	29.5223	33.1727
2015-08-16 18:35:00	31.1832	29.534	27.8684	39.3306	26.9987	29.5232	33.1715
2015-08-16 18:40:00	31.1426	29.5382	27.8579	39.3277	27.0001	29.5136	33.1662
2015-08-16 18:45:00	31.1505	29.5389	27.8635	39.3303	26.9987	29.5186	33.1678
2015-08-16 18:50:00	31.1371	29.5319	27.8556	39.3219	26.9949	29.5117	33.1684
2015-08-16 18:55:00	31.134	29.4983	27.8594	39.3253	26.9688	29.5009	33.1691
2015-08-16 19:00:00	31.1531	29.5361	27.8601	39.3242	27.0012	29.5189	33.1703
2015-08-16 19:05:00	31.1587	29.5419	27.8606	39.3248	27.0029	29.4976	33.1662
2015-08-16 19:10:00	31.155	29.5384	27.8568	39.3227	27.0038	29.5204	33.1638
2015-08-16 19:15:00	31.1649	29.5306	27.8644	39.3204	27.0061	29.5201	33.1681
2015-08-16 19:20:00	31.1638	29.536	27.8627	39.313	27.0041	29.5035	33.1687
2015-08-16 19:25:00	31.1581	29.5322	27.8633	39.3137	27.0046	29.5192	33.1648
2015-08-16 19:30:00	31.1622	29.5362	27.856	39.3097	27.0049	29.5167	33.1652
2015-08-16 19:35:00	31.1605	29.5328	27.8512	39.306	27.0012	29.5144	33.1625
2015-08-16 19:40:00	31.1584	29.5283	27.8458	39.3039	27.0004	29.5135	33.1614
2015-08-16 19:45:00	31.1508	29.519	27.8457	39.2919	27.0009	29.5112	33.1544
2015-08-16 19:50:00	31.1467	29.5211	27.8417	39.2968	26.9967	29.51	33.1554
2015-08-16 19:55:00	31.1339	29.5146	27.8355	39.2928	26.9424	29.477	33.1534
2015-08-16 20:00:00	31.1403	29.5164	27.8315	39.2908	26.9946	29.4923	33.1468
2015-08-16 20:05:00	31.1358	29.5132	27.8298	39.2865	26.9949	29.5016	33.1466
2015-08-16 20:10:00	31.1427	29.5127	27.8281	39.2859	26.995	29.5048	33.1343
2015-08-16 20:15:00	31.1362	29.506	27.8255	39.2794	26.9955	29.5028	33.1417
2015-08-16 20:20:00	31.1416	29.5127	27.8232	39.281	26.9935	29.5025	33.104
2015-08-16 20:25:00	31.138	29.5059	27.8196	39.2784	26.9938	29.5022	33.1017
2015-08-16 20:30:00	31.1335	29.5038	27.8167	39.275	26.9907	29.5	33.1036
2015-08-16 20:35:00	31.1359	29.5011	27.8145	39.2733	26.9917	29.5003	33.1397
2015-08-16 20:40:00	31.1343	29.4985	27.8119	39.2713	26.9916	29.4991	33.136
2015-08-16 20:45:00	31.1352	29.4971	27.809	39.269	26.9889	29.498	33.1372
2015-08-16 20:50:00	31.1306	29.4942	27.8082	39.2647	26.9886	29.4966	33.1336
2015-08-16 20:55:00	31.1292	29.4887	27.8047	39.2605	26.9887	29.4974	33.1331
2015-08-16 21:00:00	31.1292	29.4884	27.8025	39.2371	26.9904	29.4968	33.1305
2015-08-16 21:05:00	31.1298	29.487	27.8	39.256	26.9915	29.4951	33.1312
2015-08-16 21:10:00	31.1272	29.4847	27.7975	39.2573	26.9889	29.4946	33.1278
2015-08-16 21:15:00	31.1272	29.4829	27.7946	39.2541	26.9866	29.4933	33.127
2015-08-16 21:20:00	31.1226	29.4805	27.7911	39.2492	26.9882	29.4928	33.1238
2015-08-16 21:25:00	31.1232	29.4784	27.7914	39.2479	26.9877	29.493	33.1235
2015-08-16 21:30:00	31.1184	29.4769	27.7877	39.2487	26.9868	29.4929	33.1207
2015-08-16 21:35:00	31.1203	29.4784	27.7866	39.2471	26.9874	29.4915	33.121
2015-08-16 21:40:00	31.1175	29.4761	27.784	39.2437	26.9871	29.489	33.1193
2015-08-16 21:45:00	31.1156	29.4729	27.7826	39.2417	26.9857	29.489	33.1167
2015-08-16 21:50:00	31.1128	29.4691	27.7794	39.2021	26.9848	29.4893	33.1149
2015-08-16 21:55:00	31.1139	29.4693	27.7761	39.1872	26.9843	29.4875	33.1132
2015-08-16 22:00:00	31.1122	29.4673	27.773	39.2318	26.9872	29.4867	33.1134
2015-08-16 22:05:00	31.1047	29.464	27.7687	39.228	26.9814	29.4836	33.1067
2015-08-16 22:10:00	31.1057	29.4602	27.7676	39.2264	26.9791	29.4839	33.1072
2015-08-16 22:15:00	31.1033	29.4634	27.7667	39.2279	26.9794	29.4813	33.1059
2015-08-16 22:20:00	31.1085	29.4585	27.7653	39.2245	26.982	29.483	33.109
2015-08-16 22:25:00	31.1071	29.4536	27.764	39.222	26.9788	29.4856	33.1079
2015-08-16 22:30:00	31.1074	29.4565	27.7603	39.2208	26.9806	29.483	33.1073
2015-08-16 22:35:00	31.1074	29.4534	27.76	39.2191	26.9765	29.4824	33.1076
2015-08-16 22:40:00	31.1045	29.4501	27.7589	39.2172	26.9736	29.4813	33.1056
2015-08-16 22:45:00	31.1062	29.4525	27.7574	39.2169	26.9739	29.4824	33.1053
2015-08-16 22:50:00	31.1031	29.4511	27.756	39.2155	26.9719	29.4819	33.1053
2015-08-16 22:55:00	31.1054	29.4501	27.7554	39.2149	26.9727	29.4827	33.1051
2015-08-16 23:00:00	31.1012	29.4484	27.7534	39.2126	26.9707	29.4824	33.1022
2015-08-16 23:05:00	31.1016	29.4449	27.7531	39.2108	26.9707	29.4807	33.1022
2015-08-16 23:10:00	31.1005	29.4452	27.752	39.2098	26.9704	29.481	33.0999
2015-08-16 23:15:00	31.1	29.4449	27.7488	39.2079	26.9704	29.481	33.1013
2015-08-16 23:20:00	31.1034	29.4412	27.7477	39.2062	26.971	29.4816	33.1008
2015-08-16 23:25:00	31.1019	29.4401	27.7465	39.2033	26.9696	29.481	33.0999
2015-08-16 23:30:00	31.1006	29.4395	27.7454	39.2036	26.9701	29.4813	33.1013
2015-08-16 23:35:00	31.1025	29.4392	27.7443	39.2025	26.9687	29.4819	33.1016
2015-08-16 23:40:00	31.1013	29.4378	27.7435	39.2019	26.9693	29.4813	33.1016
2015-08-16 23:45:00	31.1013	29.4366	27.7418	39.1999	26.9722	29.4821	33.1005
2015-08-16 23:50:00	31.101	29.4375	27.7401	39.1999	26.9718	29.4824	33.0991
2015-08-16 23:55:00	31.1013	29.4352	27.7392	39.1974	26.9735	29.483	33.0979
2015-08-17	31.1003	29.4332	27.7378	39.196	26.9722	29.4816	33.0973
2015-08-17 00:05:00	31.1006	29.4338	27.7375	39.1951	26.974	29.4827	33.0971
2015-08-17 00:10:00	31.1	29.4327	27.7355	39.1929	26.9724	29.4819	33.0965
2015-08-17 00:15:00	31.0996	29.4313	27.7341	39.1913	26.9724	29.4824	33.0951
2015-08-17 00:20:00	31.0987	29.4289	27.7344	39.1911	26.9749	29.4827	33.0959
2015-08-17 00:25:00	31.0984	29.4294	27.7326	39.1905	26.974	29.4833	33.0956
2015-08-17 00:30:00	31.0984	29.4285	27.7315	39.1878	26.9752	29.483	33.0942
2015-08-17 00:35:00	31.0981	29.4273	27.7301	39.1873	26.9752	29.4827	33.0936
2015-08-17 00:40:00	31.0969	29.4259	27.7304	39.1861	26.9763	29.4833	33.0931
2015-08-17 00:45:00	31.0967	29.4251	27.7281	39.1836	26.9772	29.483	33.0933
2015-08-17 00:50:00	31.0958	29.4239	27.7275	39.1824	26.9772	29.483	33.0925
2015-08-17 00:55:00	31.0955	29.4236	27.7264	39.1819	26.978	29.4836	33.0928
2015-08-17 01:00:00	31.0961	29.4236	27.7258	39.1805	26.9797	29.4847	33.0925
2015-08-17 01:05:00	31.0949	29.4216	27.7245	39.1785	26.9794	29.4841	33.0912
2015-08-17 01:10:00	31.0941	29.4205	27.7242	39.1776	26.9794	29.4841	33.0908
2015-08-17 01:15:00	31.093	29.4194	27.724	39.1773	26.9797	29.4847	33.0886
2015-08-17 01:20:00	31.0944	29.4182	27.722	39.1754	26.98	29.4827	33.0889
2015-08-17 01:25:00	31.0938	29.4171	27.7208	39.1745	26.9797	29.4839	33.0889
2015-08-17 01:30:00	31.0918	29.4159	27.7193	39.1728	26.9809	29.483	33.0889
2015-08-17 01:35:00	31.0927	29.4162	27.7185	39.1714	26.9803	29.483	33.0889
2015-08-17 01:40:00	31.0935	29.4148	27.7176	39.17	26.9809	29.4833	33.088
2015-08-17 01:45:00	31.0918	29.4131	27.7179	39.1689	26.9806	29.4833	33.0877
2015-08-17 01:50:00	31.0907	29.4128	27.717	39.1667	26.9806	29.4824	33.088
2015-08-17 01:55:00	31.0907	29.4119	27.7162	39.1661	26.98	29.481	33.0877
2015-08-17 02:00:00	31.0907	29.4099	27.715	39.1644	26.9809	29.4804	33.0874
2015-08-17 02:05:00	31.0907	29.4093	27.7145	39.1644	26.9809	29.4807	33.0863
2015-08-17 02:10:00	31.0895	29.4086	27.7125	39.1624	26.9809	29.4787	33.0877
2015-08-17 02:15:00	31.0895	29.4078	27.7122	39.1624	26.982	29.4782	33.0866
2015-08-17 02:20:00	31.0884	29.4066	27.7108	39.161	26.9814	29.4773	33.0863
2015-08-17 02:25:00	31.0887	29.4058	27.7113	39.1593	26.9823	29.4765	33.0849
2015-08-17 02:30:00	31.0893	29.4058	27.7113	39.1593	26.982	29.4776	33.0863
2015-08-17 02:35:00	31.0875	29.4043	27.7108	39.157	26.9817	29.4758	33.0863
2015-08-17 02:40:00	31.0878	29.4026	27.7091	39.1562	26.9811	29.4759	33.0849
2015-08-17 02:45:00	31.0861	29.4038	27.7067	39.1553	26.9826	29.4765	33.0843
2015-08-17 02:50:00	31.0867	29.4021	27.7033	39.1545	26.982	29.4756	33.0837
2015-08-17 02:55:00	31.0861	29.4001	27.7058	39.1527	26.9823	29.475	33.0849
2015-08-17 03:00:00	31.0858	29.4001	27.7051	39.151	26.9826	29.4767	33.0837
2015-08-17 03:05:00	31.0837	29.3964	27.7032	39.1472	26.9823	29.4759	33.0811
2015-08-17 03:10:00	31.0838	29.3978	27.7026	39.1477	26.9826	29.4756	33.082
2015-08-17 03:15:00	31.0836	29.3964	27.7023	39.1469	26.9823	29.4773	33.0826
2015-08-17 03:20:00	31.0819	29.3958	27.7003	39.1463	26.9811	29.4767	33.0814
2015-08-17 03:25:00	31.0815	29.3961	27.7	39.1438	26.9811	29.475	33.0809
2015-08-17 03:30:00	31.08	29.3941	27.698	39.1441	26.9817	29.475	33.0797
2015-08-17 03:35:00	31.0804	29.3941	27.698	39.1424	26.9814	29.4765	33.08
2015-08-17 03:40:00	31.0788	29.3932	27.6974	39.1404	26.9817	29.4765	33.0803
2015-08-17 03:45:00	31.0788	29.3921	27.6957	39.1392	26.982	29.4756	33.0803
2015-08-17 03:50:00	31.0785	29.3898	27.6966	39.1389	26.9834	29.4762	33.0791
2015-08-17 03:55:00	31.0774	29.3901	27.694	39.1375	26.9834	29.4744	33.0786
2015-08-17 04:00:00	31.076	29.3888	27.694	39.1361	26.9823	29.4759	33.0786
2015-08-17 04:05:00	31.0754	29.3882	27.6472	39.1349	26.984	29.4762	33.0783
2015-08-17 04:10:00	31.0754	29.3882	27.6563	39.135	26.9837	29.4762	33.0771
2015-08-17 04:15:00	31.0754	29.3885	27.6619	39.1337	26.984	29.4767	33.0769
2015-08-17 04:20:00	31.0751	29.387	27.6492	39.1321	26.9843	29.477	33.0769
2015-08-17 04:25:00	31.0745	29.3859	27.6886	39.1305	26.9834	29.4776	33.076
2015-08-17 04:30:00	31.0737	29.3828	27.6675	39.1277	26.9834	29.4779	33.075
2015-08-17 04:35:00	31.0723	29.3845	27.6872	39.1285	26.984	29.4782	33.0754
2015-08-17 04:40:00	31.0714	29.3831	27.6855	39.1263	26.9843	29.4779	33.0742
2015-08-17 04:45:00	31.072	29.3825	27.6858	39.1257	26.9843	29.4779	33.0739
2015-08-17 04:50:00	31.0711	29.3808	27.6841	39.1249	26.9837	29.4776	33.0733
2015-08-17 04:55:00	31.07	29.3802	27.6833	39.1237	26.9837	29.4782	33.0724
2015-08-17 05:00:00	31.0697	29.3796	27.6824	39.1223	26.9843	29.4784	33.0734
2015-08-17 05:05:00	31.0683	29.3788	27.6807	39.1203	26.9834	29.4779	33.072
2015-08-17 05:10:00	31.0674	29.3776	27.6793	39.1203	26.9854	29.4776	33.072
2015-08-17 05:15:00	31.0666	29.3768	27.6756	39.118	26.9828	29.4767	33.0683
2015-08-17 05:20:00	31.0628	29.3692	27.6733	39.1166	26.9788	29.4753	33.0701
2015-08-17 05:25:00	31.0589	29.3666	27.6744	39.1148	26.9823	29.4773	33.0681
2015-08-17 05:30:00	31.0149	29.3568	27.6753	39.1122	26.9845	29.4779	33.0623
2015-08-17 05:35:00	30.9724	29.3527	27.6779	39.1114	26.9889	29.4802	33.0532
2015-08-17 05:40:00	30.9304	29.334	27.6744	39.0963	26.9854	29.4784	33.0384
2015-08-17 05:45:00	30.9092	29.3211	27.6696	39.077	26.986	29.4807	33.0254
2015-08-17 05:50:00	30.8968	29.3045	27.6646	39.0805	26.9828	29.479	33.0061
2015-08-17 05:55:00	30.8889	29.3013	27.6611	39.0669	26.9848	29.4793	32.997
2015-08-17 06:00:00	30.8833	29.2998	27.6568	39.0548	26.9811	29.4802	32.9913
2015-08-17 06:05:00	30.8888	29.3171	27.6554	39.033	26.9817	29.479	32.9836
2015-08-17 06:10:00	30.8911	29.3243	27.652	39.0203	26.9811	29.4784	32.976
2015-08-17 06:15:00	30.8878	29.328	27.652	39.0119	26.9806	29.4784	32.9766
2015-08-17 06:20:00	30.8844	29.3286	27.6517	39.0091	26.9817	29.477	32.9229
2015-08-17 06:25:00	30.8833	29.3226	27.6479	38.9979	26.9809	29.4765	32.9499
2015-08-17 06:30:00	30.8788	29.318	27.6508	38.9829	26.9828	29.477	32.9481
2015-08-17 06:35:00	30.867	29.3218	27.6472	38.9646	26.9806	29.4762	32.964
2015-08-17 06:40:00	30.8575	29.3191	27.6409	38.9445	26.9797	29.4767	32.9449
2015-08-17 06:45:00	30.8552	29.3124	27.6378	38.9253	26.9789	29.4738	32.9675
2015-08-17 06:50:00	30.8526	29.3094	27.6341	38.9114	26.9756	29.4722	32.9809
2015-08-17 06:55:00	30.8551	29.3202	27.6344	38.9005	26.9757	29.4703	32.9648
2015-08-17 07:00:00	30.8612	29.3255	27.6352	38.8968	26.9739	29.471	32.9417
2015-08-17 07:05:00	30.8698	29.3289	27.6358	38.8976	26.9761	29.4663	32.966
2015-08-17 07:10:00	30.8793	29.3358	27.6372	38.8968	26.9656	29.4643	32.9904
2015-08-17 07:15:00	30.8847	29.3357	27.6344	38.8914	26.9459	29.4566	32.9954
2015-08-17 07:20:00	30.8884	29.3433	27.6238	38.8925	26.9298	29.4493	33.0006
2015-08-17 07:25:00	30.8892	29.3399	27.6106	38.8896	26.9245	29.442	33.0049
2015-08-17 07:30:00	30.8889	29.3343	27.6012	38.8736	26.9234	29.4329	32.9985
2015-08-17 07:35:00	30.8907	29.328	27.591	38.8647	26.8896	29.4317	32.9983
2015-08-17 07:40:00	30.8934	29.3292	27.5766	38.8502	26.905	29.4307	32.9948
2015-08-17 07:45:00	30.8963	29.3353	27.5756	38.8386	26.905	29.4256	32.996
2015-08-17 07:50:00	30.8966	29.3371	27.5614	38.8412	26.9012	29.4178	32.9953
2015-08-17 07:55:00	30.8929	29.3361	27.555	38.8414	26.8733	29.4139	32.993
2015-08-17 08:00:00	30.894	29.3297	27.5508	38.845	26.8868	29.4092	32.9938
2015-08-17 08:05:00	30.891	29.3263	27.5539	38.8427	26.884	29.4063	32.9904
2015-08-17 08:10:00	30.8898	29.3215	27.5518	38.8372	26.8895	29.4001	32.9904
2015-08-17 08:15:00	30.8882	29.3243	27.5479	38.817	26.8863	29.4002	32.9937
2015-08-17 08:20:00	30.8882	29.3252	27.543	38.8036	26.8846	29.3986	32.991
2015-08-17 08:25:00	30.8889	29.3223	27.5325	38.7991	26.8791	29.391	32.9904
2015-08-17 08:30:00	30.8906	29.3252	27.5248	38.7915	26.8783	29.3893	32.994
2015-08-17 08:35:00	30.8923	29.3252	27.5276	38.7916	26.8734	29.3882	32.9955
2015-08-17 08:40:00	30.8937	29.3238	27.5407	38.7954	26.8748	29.3871	33.0003
2015-08-17 08:45:00	30.892	29.3232	27.5461	38.7902	26.8716	29.3851	33.0005
2015-08-17 08:50:00	30.8929	29.3186	27.545	38.795	26.8674	29.3789	33.0035
2015-08-17 08:55:00	30.8921	29.3174	27.5502	38.7977	26.8694	29.3794	33.0089
2015-08-17 09:00:00	30.8924	29.3177	27.5515	38.7974	26.8694	29.379	33.0166
2015-08-17 09:05:00	30.8893	29.3166	27.5563	38.7962	26.8674	29.3767	33.0151
2015-08-17 09:10:00	30.8986	29.3142	27.5617	38.7968	26.8645	29.3761	33.0187
2015-08-17 09:15:00	30.8992	29.3121	27.5651	38.7991	26.8631	29.3735	33.0157
2015-08-17 09:20:00	30.8972	29.3157	27.5715	38.7994	26.8617	29.3747	33.0157
2015-08-17 09:25:00	30.8955	29.3209	27.5714	38.8005	26.8559	29.3718	33.0101
2015-08-17 09:30:00	30.8866	29.3238	27.5696	38.8072	26.8518	29.3707	33.0125
2015-08-17 09:35:00	30.886	29.3162	27.5686	38.8025	26.8528	29.3632	33.0125
2015-08-17 09:40:00	30.9003	29.3232	27.5756	38.8022	26.8581	29.3678	33.0202
2015-08-17 09:45:00	30.9023	29.3132	27.5749	38.8041	26.8519	29.3637	33.0271
2015-08-17 09:50:00	30.9052	29.3232	27.5846	38.8077	26.8596	29.3692	33.0297
2015-08-17 09:55:00	30.9057	29.3289	27.5911	38.814	26.8595	29.3678	33.0292
2015-08-17 10:00:00	30.9096	29.3308	27.5958	38.8157	26.8625	29.367	33.03
2015-08-17 10:05:00	30.9073	29.3345	27.596	38.8209	26.8602	29.363	33.034
2015-08-17 10:10:00	30.9176	29.335	27.6003	38.8226	26.867	29.3667	33.0367
2015-08-17 10:15:00	30.9196	29.3396	27.6047	38.8226	26.8668	29.369	33.0419
2015-08-17 10:20:00	30.921	29.3348	27.6113	38.8299	26.8694	29.3736	33.0429
2015-08-17 10:25:00	30.9231	29.3372	27.6142	38.8302	26.8674	29.3704	33.043
2015-08-17 10:30:00	30.928	29.3462	27.6086	38.8381	26.8711	29.3764	33.0468
2015-08-17 10:35:00	30.9403	29.3231	27.6187	38.8393	26.8771	29.3797	33.0533
2015-08-17 10:40:00	30.942	29.3566	27.6265	38.8504	26.8742	29.3751	33.056
2015-08-17 10:45:00	30.9345	29.3583	27.63	38.8494	26.8762	29.381	33.0463
2015-08-17 10:50:00	30.9415	29.3322	27.6295	38.8581	26.8783	29.3783	33.0501
2015-08-17 10:55:00	30.9491	29.3422	27.6347	38.8365	26.8655	29.3831	33.0606
2015-08-17 11:00:00	30.9558	29.3595	27.6363	38.8319	26.8272	29.3845	33.0678
2015-08-17 11:05:00	30.9879	29.3673	27.6469	38.8387	26.8816	29.3805	33.067
2015-08-17 11:10:00	30.9945	29.3445	27.6517	38.8488	26.8889	29.3865	33.0681
2015-08-17 11:15:00	30.9829	29.3774	27.6571	38.8787	26.8929	29.3864	33.0617
2015-08-17 11:20:00	31.0062	29.3848	27.6623	38.8849	26.9005	29.3905	33.069
2015-08-17 11:25:00	31.0162	29.3793	27.6666	38.8823	26.903	29.3922	33.0774
2015-08-17 11:30:00	31.0157	29.3828	27.66	38.8902	26.9027	29.397	33.0724
2015-08-17 11:35:00	31.021	29.3891	27.6597	38.8956	26.9079	29.3984	33.0744
2015-08-17 11:40:00	31.0193	29.3966	27.665	38.8774	26.906	29.3968	33.08
2015-08-17 11:45:00	31.0304	29.3946	27.6674	38.8727	26.9143	29.3998	33.0806
2015-08-17 11:50:00	31.0416	29.3898	27.6659	38.8801	26.916	29.3956	31.7
2015-08-17 11:55:00	31.0437	29.3984	27.6644	38.8823	26.931	29.3946	33.069
2015-08-17 12:00:00	31.046	29.3916	27.6584	38.8851	26.9163	29.3999	33.0692
2015-08-17 12:05:00	31.0448	29.3923	27.665	38.8881	26.9297	29.4035	33.0708
2015-08-17 12:10:00	31.0484	29.3922	27.6642	38.8876	26.9317	29.4052	33.0716
2015-08-17 12:15:00	31.0541	29.3945	27.6625	38.891	26.9273	29.4032	33.0735
2015-08-17 12:20:00	31.0513	29.3896	27.6652	38.8904	26.9256	29.4051	33.0727
2015-08-17 12:25:00	31.0458	29.391	27.6643	38.8948	26.9257	29.397	33.0686
2015-08-17 12:30:00	31.0527	29.3927	27.6662	38.8899	26.9275	29.4042	33.0733
2015-08-17 12:35:00	31.0567	29.3925	27.6692	38.8991	26.9339	29.4066	33.0742
2015-08-17 12:40:00	31.0648	29.3903	27.6747	38.8918	26.9329	29.4049	33.0724
2015-08-17 12:45:00	31.0621	29.3843	27.6733	38.8962	26.9335	29.4069	33.0674
2015-08-17 12:50:00	31.0617	29.3984	27.6252	38.9009	26.9346	29.4077	33.0623
2015-08-17 12:55:00	31.0653	29.3965	27.6715	38.8952	26.9324	29.4042	33.0598
2015-08-17 13:00:00	31.0697	29.4003	27.6543	38.904	26.9353	29.4052	33.0629
2015-08-17 13:05:00	31.0808	29.3956	27.6752	38.897	26.9293	29.406	33.0682
2015-08-17 13:10:00	31.0875	29.3974	27.6874	38.8971	26.9321	29.406	33.0611
2015-08-17 13:15:00	31.0952	29.4027	27.6914	38.9009	26.9413	29.4086	33.0664
2015-08-17 13:20:00	31.1008	29.4132	27.6942	38.9093	26.9356	29.4059	33.0577
2015-08-17 13:25:00	31.098	29.4091	27.6969	38.9075	26.9451	29.4139	33.0638
2015-08-17 13:30:00	31.1108	29.4055	27.6939	38.9094	26.949	29.4169	33.0611
2015-08-17 13:35:00	31.1082	29.4098	27.7013	38.9097	26.9469	29.4129	33.0536
2015-08-17 13:40:00	31.1184	29.4129	27.7027	38.9137	26.9487	29.414	33.0552
2015-08-17 13:45:00	31.1235	29.4126	27.7031	38.9097	26.9517	29.4133	33.0667
2015-08-17 13:50:00	31.1138	29.4014	27.6899	38.8953	26.933	29.3952	33.0547
2015-08-17 13:55:00	31.13	29.3986	27.7013	38.8823	26.9491	29.418	33.0609
2015-08-17 14:00:00	31.1391	29.4061	27.7049	38.9091	26.9441	29.4066	33.0632
2015-08-17 14:05:00	31.1204	29.4109	27.7072	38.9079	26.9543	29.4171	33.0569
2015-08-17 14:10:00	31.1377	29.4156	27.7096	38.9077	26.9526	29.416	33.0607
2015-08-17 14:15:00	31.1382	29.4116	27.7116	38.9022	26.9537	29.4153	33.0539
2015-08-17 14:20:00	31.1216	29.4068	27.7092	38.8982	26.9588	29.4178	33.058
2015-08-17 14:25:00	31.1408	29.4118	27.7133	38.9047	26.9571	29.4201	33.0607
2015-08-17 14:30:00	31.1172	29.4077	27.7142	38.8979	26.952	29.411	33.0539
2015-08-17 14:35:00	31.1435	29.4156	27.7142	38.9026	26.9564	29.4151	33.0548
2015-08-17 14:40:00	31.1014	29.408	27.7116	38.8948	26.9552	29.414	33.0484
2015-08-17 14:45:00	31.1239	29.4046	27.7116	38.8903	26.9584	29.4166	33.0532
2015-08-17 14:50:00	31.1411	29.4075	27.708	38.8918	26.9567	29.4091	33.0451
2015-08-17 14:55:00	31.1542	29.4103	27.7116	38.8945	26.9596	29.416	33.0517
2015-08-17 15:00:00	31.1548	29.41	27.7108	38.8919	26.9575	29.4171	33.051
2015-08-17 15:05:00	31.1578	29.408	27.7125	38.8914	26.9554	29.4196	33.0513
2015-08-17 15:10:00	31.1579	29.4123	27.7139	38.8901	26.957	29.4183	33.0493
2015-08-17 15:15:00	31.1571	29.409	27.7113	38.8852	26.9536	29.414	33.0468
2015-08-17 15:20:00	31.1611	29.4164	27.7108	38.8875	26.961	29.4183	33.0447
2015-08-17 15:25:00	31.1657	29.4181	27.709	38.8844	26.9536	29.4173	33.0429
2015-08-17 15:30:00	31.1706	29.4256	27.7127	38.8936	26.9552	29.4139	33.0461
2015-08-17 15:35:00	31.1689	29.424	27.7145	38.8894	26.9558	29.4182	33.0496
2015-08-17 15:40:00	31.1545	29.4219	27.7112	38.887	26.954	29.4103	33.0398
2015-08-17 15:45:00	31.1686	29.4225	27.7168	38.8852	26.9523	29.4155	33.0502
2015-08-17 15:50:00	31.1717	29.4361	27.715	38.8876	26.9564	29.4178	33.0453
2015-08-17 15:55:00	31.1763	29.4261	27.7115	38.8643	26.9505	29.4139	33.0453
2015-08-17 16:00:00	31.1682	29.4381	27.7148	38.8816	26.9533	29.416	33.0346
2015-08-17 16:05:00	31.1703	29.4378	27.7145	38.8773	26.9516	29.4201	33.0427
2015-08-17 16:10:00	31.1777	29.4361	27.719	38.8753	26.9526	29.4227	33.0456
2015-08-17 16:15:00	31.1812	29.4444	27.7156	38.8764	26.9537	29.4172	33.0302
2015-08-17 16:20:00	31.1812	29.4394	27.7136	38.8717	26.954	29.4186	33.0418
2015-08-17 16:25:00	31.1745	29.437	27.715	38.8721	26.9467	29.4148	33.0401
2015-08-17 16:30:00	31.1806	29.4377	27.7112	38.8367	26.9535	29.4224	33.0445
2015-08-17 16:35:00	31.1867	29.4395	27.7128	38.8649	26.951	29.4238	33.0474
2015-08-17 16:40:00	31.187	29.4472	27.7087	38.8709	26.9515	29.4273	33.0353
2015-08-17 16:45:00	31.1881	29.4465	27.7084	38.8733	26.9479	29.4163	33.0465
2015-08-17 16:50:00	31.2034	29.453	27.7113	38.8707	26.9522	29.4253	33.0522
2015-08-17 16:55:00	31.2051	29.4469	27.7118	38.8355	26.942	29.4218	33.0492
2015-08-17 17:00:00	31.2066	29.4471	27.7156	38.8652	26.954	29.423	33.0612
2015-08-17 17:05:00	31.2045	29.4487	27.7153	38.8657	26.9487	29.4207	33.0569
2015-08-17 17:10:00	31.206	29.4381	27.7191	38.8555	26.9481	29.4206	33.0664
2015-08-17 17:15:00	31.2022	29.4498	27.7219	38.8622	26.9496	29.4163	33.0624
2015-08-17 17:20:00	31.2103	29.4421	27.7263	38.8643	26.9512	29.4195	33.0702
2015-08-17 17:25:00	31.2145	29.4592	27.7286	38.8502	26.9478	29.4175	33.0676
2015-08-17 17:30:00	31.2109	29.4538	27.7335	38.863	26.9466	29.4107	33.0659
2015-08-17 17:35:00	31.2171	29.4605	27.7317	38.8456	26.9455	29.4128	33.0732
2015-08-17 17:40:00	31.2109	29.44	27.7359	38.845	26.9481	29.4069	33.0745
2015-08-17 17:45:00	31.2148	29.4625	27.7447	38.832	26.9437	29.3984	33.082
2015-08-17 17:50:00	31.213	29.4584	27.745	38.8605	26.9496	29.3931	33.0779
2015-08-17 17:55:00	31.2174	29.46	27.7468	38.8493	26.9492	29.3844	33.0791
2015-08-17 18:00:00	31.2136	29.4593	27.7423	38.8612	26.9529	29.3673	33.0688
2015-08-17 18:05:00	31.2192	29.4506	27.7409	38.8455	26.9555	29.3698	33.0806
2015-08-17 18:10:00	31.213	29.4588	27.741	38.8543	26.9469	29.3633	33.0712
2015-08-17 18:15:00	31.2068	29.4518	27.7449	38.8541	26.9543	29.3624	33.0736
2015-08-17 18:20:00	31.2051	29.4582	27.7464	38.8512	26.9535	29.3606	33.0638
2015-08-17 18:25:00	31.2054	29.4599	27.7428	38.8498	26.9473	29.3582	33.0581
2015-08-17 18:30:00	31.2016	29.4516	27.7422	38.8477	26.95	29.356	33.0525
2015-08-17 18:35:00	31.2008	29.4547	27.742	38.8449	26.951	29.3633	33.0488
2015-08-17 18:40:00	31.2026	29.4608	27.7423	38.8424	26.9518	29.3589	33.0482
2015-08-17 18:45:00	31.2037	29.4557	27.7361	38.842	26.9517	29.3618	33.0465
2015-08-17 18:50:00	31.2008	29.4523	27.7312	38.84	26.9547	29.3647	33.0473
2015-08-17 18:55:00	31.2008	29.4517	27.7284	38.8358	26.9549	29.3644	33.0433
2015-08-17 19:00:00	31.2005	29.4494	27.7298	38.8341	26.9517	29.3658	33.0392
2015-08-17 19:05:00	31.2	29.4452	27.7298	38.8314	26.9559	29.3684	33.0456
2015-08-17 19:10:00	31.2023	29.448	27.7267	38.8314	26.9545	29.3681	33.0505
2015-08-17 19:15:00	31.204	29.4481	27.7295	38.83	26.9551	29.3696	33.0521
2015-08-17 19:20:00	31.2005	29.4436	27.7306	38.8284	26.9508	29.3658	33.051
2015-08-17 19:25:00	31.2046	29.4359	27.7263	38.8168	26.9465	29.3623	33.0518
2015-08-17 19:30:00	31.2002	29.4398	27.7233	38.8208	26.9434	29.362	33.0511
2015-08-17 19:35:00	31.2003	29.4322	27.7219	38.8174	26.9457	29.3626	33.049
2015-08-17 19:40:00	31.2005	29.4299	27.7219	38.8156	26.9501	29.3598	33.047
2015-08-17 19:45:00	31.1952	29.4208	27.7156	38.8128	26.9443	29.3568	33.038
2015-08-17 19:50:00	31.1934	29.4316	27.7112	38.8117	26.9432	29.3595	33.0422
2015-08-17 19:55:00	31.1936	29.4222	27.7105	38.8079	26.9421	29.3586	33.0381
2015-08-17 20:00:00	31.1939	29.4266	27.7102	38.8102	26.9483	29.3621	33.0393
2015-08-17 20:05:00	31.1951	29.4202	27.7071	38.8069	26.9389	29.3527	33.0376
2015-08-17 20:10:00	31.1901	29.4211	27.7052	38.8063	26.9504	29.3592	33.0361
2015-08-17 20:15:00	31.1907	29.4176	27.7012	38.8019	26.9449	29.3521	33.0355
2015-08-17 20:20:00	31.1876	29.4199	27.7009	38.7973	26.9429	29.3519	33.0292
2015-08-17 20:25:00	31.1867	29.405	27.7003	38.7996	26.9463	29.3571	33.0325
2015-08-17 20:30:00	31.1867	29.4137	27.6989	38.7988	26.9446	29.3514	33.0323
2015-08-17 20:35:00	31.1879	29.4115	27.6972	38.8005	26.9481	29.3571	33.0308
2015-08-17 20:40:00	31.1856	29.4113	27.6957	38.7974	26.9454	29.3524	33.0294
2015-08-17 20:45:00	31.1675	29.4064	27.6932	38.795	26.9481	29.3491	33.0268
2015-08-17 20:50:00	31.1662	29.4058	27.6914	38.7918	26.9483	29.3527	33.0242
2015-08-17 20:55:00	31.1655	29.4044	27.6888	38.7922	26.9489	29.3483	33.0234
2015-08-17 21:00:00	31.1666	29.4038	27.6534	38.7901	26.9486	29.3524	33.026
2015-08-17 21:05:00	31.1348	29.4026	27.6831	38.7862	26.9469	29.3491	33.0199
2015-08-17 21:10:00	31.1587	29.4046	27.6827	38.7839	26.9426	29.3468	33.0172
2015-08-17 21:15:00	31.1615	29.3988	27.6813	38.7782	26.9469	29.3494	33.0202
2015-08-17 21:20:00	31.1614	29.3995	27.6804	38.7773	26.9481	29.3497	33.0231
2015-08-17 21:25:00	31.1418	29.3969	27.6776	38.7718	26.9472	29.348	33.0202
2015-08-17 21:30:00	31.1622	29.3916	27.6773	38.7691	26.9489	29.348	33.0199
2015-08-17 21:35:00	31.1368	29.3964	27.675	38.7696	26.9444	29.346	33.0131
2015-08-17 21:40:00	31.1626	29.3946	27.6741	38.7692	26.9492	29.3491	33.0185
2015-08-17 21:45:00	31.1643	29.3952	27.6736	38.7686	26.9489	29.3486	33.0169
2015-08-17 21:50:00	31.1579	29.3946	27.6695	38.7647	26.9478	29.3491	33.0101
2015-08-17 21:55:00	31.1617	29.391	27.6674	38.7635	26.9512	29.348	33.0074
2015-08-17 22:00:00	31.1532	29.3826	27.6659	38.7627	26.9475	29.3486	33.0055
2015-08-17 22:05:00	31.1561	29.386	27.6642	38.7621	26.9489	29.3494	33.0064
2015-08-17 22:10:00	31.1605	29.3895	27.6643	38.7627	26.9503	29.3489	33.0072
2015-08-17 22:15:00	31.1539	29.3853	27.6631	38.7624	26.951	29.3486	33.0066
2015-08-17 22:20:00	31.1453	29.3831	27.6617	38.7621	26.9503	29.3489	33.0066
2015-08-17 22:25:00	31.1253	29.3842	27.6583	38.7596	26.9493	29.3474	33.0044
2015-08-17 22:30:00	31.1517	29.3764	27.6588	38.7554	26.9426	29.3416	33.0003
[truncated: 2,897 more rows]

## Sheet: CHBRC 2015 hive component wts
Frame Weights (g)	Component	79	52	50	12	10	92	19			Frame Weights (g)	Component	79	52	50	12	10	92	19
2015-07-29	Scale ID	AVE-29	AVE-27	AVE-30	AVE-47	AVE-28	AVE-25	AVE-48			2015-08-28	Scale ID	AVE-29	AVE-27	AVE-30	AVE-47	AVE-28	AVE-25	AVE-48
2015-07-29	F1.1	858.5	490	1125.5	545	1001	401	454			2015-08-28	F1.1	605.5	739.5	519	520	679	402.5	457.5
2015-07-29	F1.2	931	719	1164	955.5	1186	1531	372			2015-08-28	F1.2	926	401.5	890	783	963.5	1254.5	374
2015-07-29	F1.3	924.5	690.5	1040	1121	984.5	796.5	1398			2015-08-28	F1.3	664.5	865	908.5	779	678	612.5	676.5
2015-07-29	F1.4	777.5	1133	1019	1283	924	1579	595			2015-08-28	F1.4	451.5	909	981.5	839.5	936	1145	509
2015-07-29	F1.5	767	1005	887	971	937	1334.5	865			2015-08-28	F1.5	510	894.5	777	718	826	818	763.5
2015-07-29	F1.6	644.5	1062	1093	800	1120	950	571.5			2015-08-28	F1.6	716	1004	838.5	614	678	755.5	683
2015-07-29	F1.7	532.5	1168.5	832.5	652.5	1464.5	2165	1139.5			2015-08-28	F1.7	738.5	842	649.5	490	1229	2228.5	998
2015-07-29	F1.8	719	955	896	712.5	1069.5	535	988.5			2015-08-28	F1.8	731.5	600	744	535.5	1007	564	759.5
2015-07-29	F1.9	1129.5	572	882	506	705.5	1865	965			2015-08-28	F1.9	778	593.5	759.5	495	627	1879	582.5
2015-07-29	F1.10	747.5	1040	520	534	435.5	904	723.5			2015-08-28	F1.10	591.5	484.5	860	537	434.5	778.5	511.5
2015-07-29	F2.1	861	386.5	1548.5	464.5	754.5	389.5	663			2015-08-28	F2.1	585	414.5	858.5	467	614.5	406.5	546
2015-07-29	F2.2	484.5	428.5	3037	558.5	426	517.5	651			2015-08-28	F2.2	426	564	786.5	546.5	422.5	1210	479
2015-07-29	F2.3	911	493.5	2156.5	488	467	385.5	497.5			2015-08-28	F2.3	728.5	721.5	490	475.5	465	409	500
2015-07-29	F2.4	1082.5	1191.5	1559	1895	444.5	1798.5	466.5			2015-08-28	F2.4	1244.5	392.5	2553.5	1052	442	393.5	450
2015-07-29	F2.5	630.5	819.5	1117	1164.5	1684.5	1576.5	575			2015-08-28	F2.5	1159	462.5	2656.5	654	1394.5	397.5	481.5
2015-07-29	F2.6	1311	462.5	2850.5	938.5	2095	395	1053.5			2015-08-28	F2.6	559	660	1402	890.5	2015.5	1528	497.5
2015-07-29	F2.7	1365	390.5	2803	1042.5	419.5	390.5	1273.5			2015-08-28	F2.7	972.5	852.5	1281.5	910.5	411	1699	600
2015-07-29	F2.8	893	777	544.5	544.5	410.5	406	696			2015-08-28	F2.8	831.5	492	1708	471	576	389.5	511.5
2015-07-29	F2.9	428.5	669	939.5	440.5	577	1798.5	599			2015-08-28	F2.9	574.5	423.5	2700	443.5	422.5	503	524
2015-07-29	F2.10	858	415	1101	1550.5	423.5	397	485.5			2015-08-28	F2.10	736.5	382	1387.5	1164.5	419.5	394	441
	TOTAL	16856.5	14868.5	27115.5	17167.5	17529.5	20115.5	15032.5				TOTAL	14530	12698.5	23751.5	13386	15241	17768	11345.5
Equipment Present (g)											Equipment Present (g)
	tarplet	50	50	50	50	50	50	50				tarplet	50	50	50	50	50	50	50
	Bottom Board	2730	2574	2605.5	2643.5	2670	2563.5	2138.5				Bottom Board	2730	2574	2605.5	2643.5	2670	2563.5	2138.5
	Entrance Reducer	43	46.5	51.5	50	61.5	52.5	62.5				Entrance Reducer	43	46.5	51.5	50	61.5	52.5	62.5
	Hive Body 1	3578	3793	3414	3850	4088.5	3968	3724.5				Hive Body 1	3578	3793	3414	3850	4088.5	3968	3724.5
	Hive Body 2	4084	3317	3967	3923.5	3994.5	3616	4151				Hive Body 2	4084	3317	3967	3923.5	3994.5	3616	4151
	Migratory Lid	2659.5	3002	2633.5	2603.5	2662	3054	2507				Migratory Lid	2659.5	3002	2633.5	2603.5	2662	2709	2507
	Electronic Gate	457	461.5	453.5	470.5	496.5	486	449.5				Migratory Screen	383	359.5	408.5	323	369.5	372	392.5
	inner cover	.	.	.	.	.	882.5	.				TOTAL	13527.5	13142	13130	13443.5	13896	13331	13026
	shim	.	.	.	.	.	.	.
	TOTAL	13601.5	13244	13175	13591	14023	14672.5	13083

## Sheet: MU 2017 hive weight
dateauto	timeauto	hiveC	hiveD	hiveG	hiveH		time	date	hiveA	hiveB	hiveE	hiveF		time	date	Jcorrected	Icorrected	Ncorrected	Mcorrected		time	date	hiveL	hiveK	hiveP	hiveO
00:03	29/03/2017_00:03	38.042	45.5434	44.0861	42.668		00:03	20/04/2017_00:03	49.9901	53.0801	42.8162	53.5493		00:03	21/04/2017_00:03	40.3598	45.8487	40.0173	38.0416		00:03	24/04/2017_00:03	52.2193	41.6888	47.287	53.547
00:08	29/03/2017_00:08	38.0664	45.5434	44.0861	42.668		00:08	20/04/2017_00:08	49.9901	53.0801	42.8409	53.5493		00:08	21/04/2017_00:08	40.3612	45.8487	40.0193	38.0416		00:08	24/04/2017_00:08	52.2164	41.6888	47.285	53.5456
00:13	29/03/2017_00:13	38.042	45.5682	44.061	42.668		00:13	20/04/2017_00:13	50.0148	53.0801	42.5939	53.5493		00:13	21/04/2017_00:13	40.3627	45.8443	40.0159	38.0386		00:13	24/04/2017_00:13	52.2121	41.6873	47.282	53.5426
00:18	29/03/2017_00:18	38.042	45.5682	44.061	42.668		00:18	20/04/2017_00:18	49.9654	53.0801	42.8409	53.5493		00:18	21/04/2017_00:18	40.3583	45.8398	40.0144	38.0401		00:18	24/04/2017_00:18	52.2092	41.6843	47.2791	53.5411
00:23	29/03/2017_00:23	38.042	45.5434	44.061	42.668		00:23	20/04/2017_00:23	49.9901	53.0582	42.8409	53.5493		00:23	21/04/2017_00:23	40.3598	45.8443	40.0144	38.0372		00:23	24/04/2017_00:23	52.2072	41.6813	47.2761	53.5396
00:28	29/03/2017_00:28	38.042	45.5434	44.061	42.668		00:28	20/04/2017_00:28	49.9901	53.0582	42.8409	53.5493		00:28	21/04/2017_00:28	40.3612	45.8428	40.0129	38.0401		00:28	24/04/2017_00:28	52.2029	41.6798	47.2732	53.5361
00:33	29/03/2017_00:33	38.0664	45.5682	44.061	42.6433		00:33	20/04/2017_00:33	49.9654	53.0582	42.8162	53.5493		00:33	21/04/2017_00:33	40.3569	45.8428	40.0129	38.0386		00:33	24/04/2017_00:33	52.1999	41.6783	47.2703	53.5346
00:38	29/03/2017_00:38	38.042	45.5682	44.061	42.6433		00:38	20/04/2017_00:38	49.9654	53.0801	42.8162	53.5248		00:38	21/04/2017_00:38	40.3569	45.8413	40.0115	38.0401		00:38	24/04/2017_00:38	52.1956	41.6747	47.2688	53.5302
00:43	29/03/2017_00:43	38.042	45.5682	44.061	42.6433		00:43	20/04/2017_00:43	49.9654	53.0582	42.8162	53.5493		00:43	21/04/2017_00:43	40.3583	45.8398	40.0115	38.0401		00:43	24/04/2017_00:43	52.1927	41.6747	47.2653	53.5287
00:48	29/03/2017_00:48	38.042	45.5682	44.061	42.668		00:48	20/04/2017_00:48	49.9654	53.0582	42.8162	53.5248		00:48	21/04/2017_00:48	40.3583	45.8369	40.01	38.0386		00:48	24/04/2017_00:48	52.1912	41.6717	47.2609	53.5242
00:53	29/03/2017_00:53	38.042	45.5434	44.0359	42.6433		00:53	20/04/2017_00:53	49.9654	53.0363	42.8162	53.5248		00:53	21/04/2017_00:53	40.3583	45.8369	40.01	38.0386		00:53	24/04/2017_00:53	52.1849	41.6702	47.2595	53.5242
00:58	29/03/2017_00:58	38.042	45.5434	44.0359	42.6433		00:58	20/04/2017_00:58	49.9654	53.0582	42.8162	53.5248		00:58	21/04/2017_00:58	40.3583	45.8354	40.01	38.0386		00:58	24/04/2017_00:58	52.1835	41.6687	47.2595	53.5213
01:03	29/03/2017_01:03	38.0176	45.5434	44.061	42.6433		01:03	20/04/2017_01:03	49.9406	53.0363	42.8162	53.5248		01:03	21/04/2017_01:03	40.3569	45.8324	40.0071	38.0386		01:03	24/04/2017_01:03	52.182	41.6657	47.255	53.5198
01:08	29/03/2017_01:08	38.042	45.5434	44.061	42.6433		01:08	20/04/2017_01:08	49.9654	53.0363	42.8162	53.5248		01:08	21/04/2017_01:08	40.3569	45.829	40.0056	38.0386		01:08	24/04/2017_01:08	52.182	41.6642	47.2536	53.5148
01:13	29/03/2017_01:13	38.042	45.5185	44.061	42.6433		01:13	20/04/2017_01:13	49.9159	53.0363	42.7668	53.5248		01:13	21/04/2017_01:13	40.3569	45.8275	40.0041	38.0357		01:13	24/04/2017_01:13	52.1747	41.6627	47.2521	53.5133
01:18	29/03/2017_01:18	38.042	45.5434	44.0359	42.6433		01:18	20/04/2017_01:18	49.9406	53.0363	42.8162	53.5003		01:18	21/04/2017_01:18	40.3569	45.826	40.0056	38.0372		01:18	24/04/2017_01:18	52.1733	41.6597	47.2491	53.5104
01:23	29/03/2017_01:23	38.042	45.5434	44.0359	42.6433		01:23	20/04/2017_01:23	49.9159	53.0363	42.8162	53.5003		01:23	21/04/2017_01:23	40.3569	45.826	39.9831	38.0342		01:23	24/04/2017_01:23	52.1684	41.6582	47.2477	53.5104
01:28	29/03/2017_01:28	38.042	45.5185	44.0359	42.6433		01:28	20/04/2017_01:28	49.9406	53.0363	42.8162	53.5003		01:28	21/04/2017_01:28	40.3569	45.8201	39.879	38.0342		01:28	24/04/2017_01:28	52.167	41.6561	47.2442	53.5089
01:33	29/03/2017_01:33	38.042	45.5434	44.0359	42.6433		01:33	20/04/2017_01:33	49.9159	53.0363	42.7915	53.5248		01:33	21/04/2017_01:33	40.3539	45.8201	40.0012	38.0342		01:33	24/04/2017_01:33	52.1626	41.6531	47.2428	53.5044
01:38	29/03/2017_01:38	38.042	45.5434	44.061	42.6433		01:38	20/04/2017_01:38	49.9159	53.0363	42.7915	53.5003		01:38	21/04/2017_01:38	40.3554	45.8186	40.0012	38.0342		01:38	24/04/2017_01:38	52.1611	41.6531	47.2383	53.5014
01:43	29/03/2017_01:43	38.0176	45.5185	44.0359	42.6433		01:43	20/04/2017_01:43	49.9159	53.0143	42.7915	53.5003		01:43	21/04/2017_01:43	40.3554	45.8156	40.0012	38.0342		01:43	24/04/2017_01:43	52.1568	41.6486	47.2369	53.5
01:48	29/03/2017_01:48	38.042	45.5185	44.0359	42.6186		01:48	20/04/2017_01:48	49.9159	53.0143	42.7915	53.5003		01:48	21/04/2017_01:48	40.3539	45.8141	39.9978	38.0328		01:48	24/04/2017_01:48	52.1553	41.6486	47.2339	53.495
01:53	29/03/2017_01:53	38.0176	45.5185	44.0359	42.6186		01:53	20/04/2017_01:53	49.9406	53.0363	42.7915	53.5003		01:53	21/04/2017_01:53	40.3525	45.8141	39.9978	38.0298		01:53	24/04/2017_01:53	52.1524	41.6471	47.2324	53.4935
01:58	29/03/2017_01:58	38.0176	45.5185	44.0359	42.6433		01:58	20/04/2017_01:58	49.8961	53.0363	42.7915	53.4807		01:58	21/04/2017_01:58	40.3525	45.8112	39.9978	38.0279		01:58	24/04/2017_01:58	52.149	41.6441	47.2295	53.492
02:03	29/03/2017_02:03	38.042	45.5185	44.0359	42.6186		02:03	20/04/2017_02:03	49.9159	53.0363	42.7915	53.4807		02:03	21/04/2017_02:03	40.3525	45.8077	39.9948	38.0298		02:03	24/04/2017_02:03	52.1476	41.6441	47.2261	53.4861
02:08	29/03/2017_02:08	38.042	45.5185	44.0359	42.6186		02:08	20/04/2017_02:08	49.9159	53.0143	42.7915	53.4807		02:08	21/04/2017_02:08	40.3525	45.8062	39.9963	38.0279		02:08	24/04/2017_02:08	52.1432	41.6396	47.2216	53.4861
02:13	29/03/2017_02:13	38.042	45.5185	44.0359	42.6186		02:13	20/04/2017_02:13	49.9159	53.0143	42.7915	53.5003		02:13	21/04/2017_02:13	40.3491	45.8062	39.9948	38.0298		02:13	24/04/2017_02:13	52.1403	41.6396	47.2216	53.4831
02:18	29/03/2017_02:18	38.042	45.4937	44.0107	42.6433		02:18	20/04/2017_02:18	49.8961	53.0143	42.7915	53.4807		02:18	21/04/2017_02:18	40.3525	45.8018	39.9934	38.0313		02:18	24/04/2017_02:18	52.1388	41.636	47.2113	53.4801
02:23	29/03/2017_02:23	38.0176	45.5185	44.0107	42.6186		02:23	20/04/2017_02:23	49.8961	53.0143	42.7915	53.4807		02:23	21/04/2017_02:23	40.3491	45.8018	39.9919	38.0298		02:23	24/04/2017_02:23	52.1345	41.6345	47.2099	53.4786
02:28	29/03/2017_02:28	38.0176	45.5185	44.0107	42.6186		02:28	20/04/2017_02:28	49.8961	53.0143	42.7915	53.4807		02:28	21/04/2017_02:28	40.3491	45.7988	39.9919	38.0298		02:28	24/04/2017_02:28	52.1316	41.633	47.2064	53.4767
02:33	29/03/2017_02:33	38.0176	45.4937	44.0107	42.6186		02:33	20/04/2017_02:33	49.9159	53.0143	42.7668	53.4807		02:33	21/04/2017_02:33	40.3491	45.7988	39.9904	38.0298		02:33	24/04/2017_02:33	52.1282	41.63	47.205	53.4737
02:38	29/03/2017_02:38	38.0176	45.5185	44.0107	42.6186		02:38	20/04/2017_02:38	49.8961	52.9924	42.7668	53.4807		02:38	21/04/2017_02:38	40.3476	45.7973	39.9904	38.0264		02:38	24/04/2017_02:38	52.1267	41.63	47.205	53.4707
02:43	29/03/2017_02:43	38.042	45.5185	44.0107	42.6186		02:43	20/04/2017_02:43	49.8961	53.0143	42.7915	53.4807		02:43	21/04/2017_02:43	40.3491	45.7973	39.9875	38.0279		02:43	24/04/2017_02:43	52.1238	41.6285	47.202	53.4692
02:48	29/03/2017_02:48	38.0176	45.5185	44.0107	42.6186		02:48	20/04/2017_02:48	49.8713	52.9924	42.7668	53.4563		02:48	21/04/2017_02:48	40.3476	45.7944	39.9875	38.0279		02:48	24/04/2017_02:48	52.1223	41.6255	47.1976	53.4648
02:53	29/03/2017_02:53	38.0176	45.4937	44.0107	42.6186		02:53	20/04/2017_02:53	49.8713	52.9924	42.7668	53.4807		02:53	21/04/2017_02:53	40.3476	45.7929	39.9875	38.0264		02:53	24/04/2017_02:53	52.118	41.624	47.1976	53.4648
02:58	29/03/2017_02:58	37.9932	45.4937	43.9856	42.6186		02:58	20/04/2017_02:58	49.8713	52.9924	42.7668	53.4563		02:58	21/04/2017_02:58	40.3476	45.7914	39.9846	38.0264		02:58	24/04/2017_02:58	52.1136	41.621	47.1961	53.4603
03:03	29/03/2017_03:03	37.9932	45.4937	44.0107	42.6186		03:03	20/04/2017_03:03	49.8713	52.9924	42.7668	53.4807		03:03	21/04/2017_03:03	40.3476	45.7894	39.9846	38.0249		03:03	24/04/2017_03:03	52.1122	41.6194	47.1946	53.4588
03:08	29/03/2017_03:08	38.0176	45.4937	44.0107	42.6186		03:08	20/04/2017_03:08	49.8713	52.9924	42.7668	53.4807		03:08	21/04/2017_03:08	40.3505	45.7879	39.9846	38.0249		03:08	24/04/2017_03:08	52.1	41.6179	47.1946	53.4553
03:13	29/03/2017_03:13	37.9932	45.4937	44.0107	42.6186		03:13	20/04/2017_03:13	49.8713	52.9924	42.7668	53.4563		03:13	21/04/2017_03:13	40.3476	45.7865	39.9831	38.0249		03:13	24/04/2017_03:13	52.0971	41.6159	47.1887	53.4539
03:18	29/03/2017_03:18	37.9932	45.4937	43.9856	42.6186		03:18	20/04/2017_03:18	49.8713	52.9924	42.7668	53.4563		03:18	21/04/2017_03:18	40.3476	45.785	39.9802	38.0264		03:18	24/04/2017_03:18	52.0957	41.6159	47.1868	53.4509
03:23	29/03/2017_03:23	37.9932	45.4937	43.9856	42.5939		03:23	20/04/2017_03:23	49.8713	52.9924	42.7668	53.4563		03:23	21/04/2017_03:23	40.3476	45.7835	39.9782	38.0264		03:23	24/04/2017_03:23	52.0928	41.6144	47.1838	53.4494
03:28	29/03/2017_03:28	37.9932	45.4937	43.9856	42.6186		03:28	20/04/2017_03:28	49.8713	52.9705	42.7668	53.4318		03:28	21/04/2017_03:28	40.3447	45.7835	39.9782	38.0235		03:28	24/04/2017_03:28	52.0928	41.6129	47.1642	53.4464
03:33	29/03/2017_03:33	37.9932	45.4689	43.9856	42.5939		03:33	20/04/2017_03:33	49.8713	52.9705	42.7668	53.4563		03:33	21/04/2017_03:33	40.3476	45.7805	39.9802	38.0235		03:33	24/04/2017_03:33	52.0879	41.6084	47.1794	53.4449
03:38	29/03/2017_03:38	37.9932	45.4689	43.9856	42.6186		03:38	20/04/2017_03:38	49.8466	52.9705	42.7421	53.4563		03:38	21/04/2017_03:38	40.3447	45.779	39.9782	38.0249		03:38	24/04/2017_03:38	52.0865	41.6084	47.1779	53.442
03:43	29/03/2017_03:43	37.9932	45.4689	43.9856	42.5939		03:43	20/04/2017_03:43	49.8713	52.9705	42.7668	53.4563		03:43	21/04/2017_03:43	40.3476	45.7761	39.9782	38.0235		03:43	24/04/2017_03:43	52.0821	41.6054	47.1765	53.439
03:48	29/03/2017_03:48	37.9932	45.4937	43.9856	42.5939		03:48	20/04/2017_03:48	49.8466	52.9924	42.7668	53.4318		03:48	21/04/2017_03:48	40.3447	45.7761	39.9753	38.0235		03:48	24/04/2017_03:48	52.0806	41.6039	47.1735	53.437
03:53	29/03/2017_03:53	37.9932	45.4689	43.9856	42.5939		03:53	20/04/2017_03:53	49.8466	52.9705	42.7421	53.4318		03:53	21/04/2017_03:53	40.3447	45.7731	39.9753	38.022		03:53	24/04/2017_03:53	52.0777	41.6039	47.1721	53.4355
03:58	29/03/2017_03:58	37.9932	45.4937	43.9856	42.5939		03:58	20/04/2017_03:58	49.8466	52.9705	42.7421	53.4563		03:58	21/04/2017_03:58	40.3447	45.7716	39.9738	38.0235		03:58	24/04/2017_03:58	52.0748	41.6008	47.1691	53.4326
04:03	29/03/2017_04:03	37.9932	45.4689	43.9856	42.5939		04:03	20/04/2017_04:03	49.8466	52.9705	42.7421	53.4318		04:03	21/04/2017_04:03	40.3461	45.7696	39.9738	38.0205		04:03	24/04/2017_04:03	52.0734	41.5993	47.1671	53.4296
04:08	29/03/2017_04:08	37.9932	45.4689	43.9856	42.5939		04:08	20/04/2017_04:08	49.8713	52.9705	42.7421	53.4318		04:08	21/04/2017_04:08	40.3447	45.7667	39.9723	38.022		04:08	24/04/2017_04:08	52.07	41.5958	47.1642	53.4281
04:13	29/03/2017_04:13	37.9932	45.4689	43.9605	42.5939		04:13	20/04/2017_04:13	49.8466	52.9529	42.7421	53.4318		04:13	21/04/2017_04:13	40.3447	45.7622	39.9709	38.0191		04:13	24/04/2017_04:13	52.0685	41.5958	47.1598	53.4251
04:18	29/03/2017_04:18	37.9688	45.4689	43.9605	42.5939		04:18	20/04/2017_04:18	49.8466	52.9705	42.7421	53.4318		04:18	21/04/2017_04:18	40.3432	45.7652	39.9694	38.022		04:18	24/04/2017_04:18	52.0656	41.5913	47.1598	53.4236
04:23	29/03/2017_04:23	37.9932	45.4689	43.9856	42.5939		04:23	20/04/2017_04:23	49.8466	52.9529	42.7421	53.4318		04:23	21/04/2017_04:23	40.3403	45.7622	39.9694	38.0191		04:23	24/04/2017_04:23	52.0641	41.5913	47.1583	53.4207
04:28	29/03/2017_04:28	37.9688	45.449	43.9605	42.5939		04:28	20/04/2017_04:28	49.8218	52.9529	42.7421	53.4318		04:28	21/04/2017_04:28	40.3432	45.7608	39.9694	38.0205		04:28	24/04/2017_04:28	52.0598	41.5898	47.1554	53.4192
04:33	29/03/2017_04:33	37.9932	45.4689	43.9605	42.5939		04:33	20/04/2017_04:33	49.8713	52.9529	42.7421	53.4073		04:33	21/04/2017_04:33	40.3432	45.7608	39.9665	38.0191		04:33	24/04/2017_04:33	52.0569	41.5868	47.1539	53.4157
04:38	29/03/2017_04:38	37.9932	45.4689	43.9605	42.5939		04:38	20/04/2017_04:38	49.8218	52.9529	42.7421	53.4073		04:38	21/04/2017_04:38	40.3432	45.7608	39.9665	38.0191		04:38	24/04/2017_04:38	52.0554	41.5853	47.1524	53.4142
04:43	29/03/2017_04:43	37.9932	45.449	43.9605	42.5939		04:43	20/04/2017_04:43	49.8466	52.9529	42.7421	53.4073		04:43	21/04/2017_04:43	40.3447	45.7593	39.9665	38.0191		04:43	24/04/2017_04:43	52.052	41.5853	47.1495	53.4112
04:48	29/03/2017_04:48	37.9932	45.4689	43.9605	42.5939		04:48	20/04/2017_04:48	49.8218	52.9529	42.7421	53.4073		04:48	21/04/2017_04:48	40.3432	45.7578	39.9665	38.0191		04:48	24/04/2017_04:48	52.0506	41.5822	47.1475	53.4098
04:53	29/03/2017_04:53	37.9932	45.449	43.9605	42.5939		04:53	20/04/2017_04:53	49.8466	52.9529	42.7421	53.4073		04:53	21/04/2017_04:53	40.3432	45.7563	39.965	38.0176		04:53	24/04/2017_04:53	52.0462	41.5807	47.1475	53.4068
04:58	29/03/2017_04:58	37.9688	45.4689	43.9605	42.5939		04:58	20/04/2017_04:58	49.8218	52.931	42.7174	53.4073		04:58	21/04/2017_04:58	40.3432	45.7533	39.9635	38.0176		04:58	24/04/2017_04:58	52.0433	41.5777	47.1446	53.4053
05:03	29/03/2017_05:03	37.9932	45.449	43.9605	42.5939		05:03	20/04/2017_05:03	49.8218	52.9529	42.7174	53.3828		05:03	21/04/2017_05:03	40.3432	45.7519	39.9635	38.0176		05:03	24/04/2017_05:03	52.0418	41.5777	47.1401	53.4023
05:08	29/03/2017_05:08	37.9932	45.449	43.9605	42.5939		05:08	20/04/2017_05:08	49.8218	52.9529	42.7174	53.3828		05:08	21/04/2017_05:08	40.3417	45.7484	39.9621	38.0176		05:08	24/04/2017_05:08	52.0389	41.5757	47.1401	53.4008
05:13	29/03/2017_05:13	37.9932	45.4689	43.9605	42.5939		05:13	20/04/2017_05:13	49.8218	52.931	42.7174	53.4073		05:13	21/04/2017_05:13	40.3417	45.7484	39.9606	38.0161		05:13	24/04/2017_05:13	52.0375	41.5727	47.1357	53.3974
05:18	29/03/2017_05:18	37.9932	45.4689	43.9605	42.5939		05:18	20/04/2017_05:18	49.8218	52.931	42.7174	53.4073		05:18	21/04/2017_05:18	40.3403	45.7469	39.9606	38.0147		05:18	24/04/2017_05:18	52.0346	41.5712	47.1328	53.3944
05:23	29/03/2017_05:23	37.9932	45.449	43.9353	42.5692		05:23	20/04/2017_05:23	49.8218	52.931	42.7174	53.3828		05:23	21/04/2017_05:23	40.3417	45.7454	39.9587	38.0147		05:23	24/04/2017_05:23	52.0312	41.5712	47.1342	53.3929
05:28	29/03/2017_05:28	37.9932	45.449	43.9353	42.5692		05:28	20/04/2017_05:28	49.8218	52.931	42.7174	53.3828		05:28	21/04/2017_05:28	40.3417	45.7454	39.9587	38.0147		05:28	24/04/2017_05:28	52.0283	41.5682	47.1298	53.3899
05:33	29/03/2017_05:33	37.9932	45.449	43.9353	42.5692		05:33	20/04/2017_05:33	49.7971	52.931	42.7174	53.4073		05:33	21/04/2017_05:33	40.3417	45.7425	39.9572	38.0147		05:33	24/04/2017_05:33	52.0253	41.5636	47.1264	53.3884
05:38	29/03/2017_05:38	37.9932	45.449	43.9605	42.5939		05:38	20/04/2017_05:38	49.7971	52.9091	42.7174	53.3828		05:38	21/04/2017_05:38	40.3388	45.7425	39.9572	38.0147		05:38	24/04/2017_05:38	52.0253	41.5651	47.1234	53.3855
05:43	29/03/2017_05:43	37.9688	45.449	43.9353	42.5939		05:43	20/04/2017_05:43	49.8218	52.931	42.7174	53.3828		05:43	21/04/2017_05:43	40.3403	45.741	39.9557	38.0117		05:43	24/04/2017_05:43	52.021	41.5636	47.122	53.384
05:48	29/03/2017_05:48	37.9688	45.449	43.9353	42.5939		05:48	20/04/2017_05:48	49.7971	52.931	42.7174	53.3828		05:48	21/04/2017_05:48	40.3374	45.738	39.9543	38.0117		05:48	24/04/2017_05:48	52.0195	41.5621	47.119	53.381
05:53	29/03/2017_05:53	37.9688	45.449	43.9353	42.5692		05:53	20/04/2017_05:53	49.7971	52.931	42.6927	53.3828		05:53	21/04/2017_05:53	40.3388	45.738	39.9528	38.0132		05:53	24/04/2017_05:53	52.0181	41.5591	47.1205	53.3795
05:58	29/03/2017_05:58	37.9932	45.4242	43.9353	42.5692		05:58	20/04/2017_05:58	49.7971	52.9091	42.7174	53.3828		05:58	21/04/2017_05:58	40.3388	45.7365	39.9528	38.0147		05:58	24/04/2017_05:58	52.0152	41.5576	47.1176	53.376
06:03	29/03/2017_06:03	37.9688	45.4242	43.9353	42.5692		06:03	20/04/2017_06:03	49.7724	52.9091	42.6927	53.3584		06:03	21/04/2017_06:03	40.3388	45.7365	39.9499	38.0132		06:03	24/04/2017_06:03	52.0132	41.5576	47.1161	53.3746
06:08	29/03/2017_06:08	37.9688	45.449	43.9353	42.5692		06:08	20/04/2017_06:08	49.7971	52.9091	42.6927	53.3828		06:08	21/04/2017_06:08	40.3388	45.7336	39.9499	38.0132		06:08	24/04/2017_06:08	52.0103	41.5541	47.1131	53.3701
06:13	29/03/2017_06:13	37.9688	45.4242	43.9353	42.5692		06:13	20/04/2017_06:13	49.7971	52.9091	42.7174	53.3828		06:13	21/04/2017_06:13	40.3388	45.7321	39.9484	38.0103		06:13	24/04/2017_06:13	52.0089	41.5526	47.1117	53.3701
06:18	29/03/2017_06:18	37.9688	45.4242	43.9353	42.5692		06:18	20/04/2017_06:18	49.7971	52.9091	42.6927	53.3828		06:18	21/04/2017_06:18	40.3388	45.7301	39.9484	38.0103		06:18	24/04/2017_06:18	52.0074	41.5526	47.1087	53.3686
06:23	29/03/2017_06:23	37.9688	45.449	43.9353	42.5494		06:23	20/04/2017_06:23	49.7971	52.9091	42.6927	53.3828		06:23	21/04/2017_06:23	40.3374	45.7271	39.9484	38.0117		06:23	24/04/2017_06:23	52.0045	41.5496	47.1087	53.3656
06:28	29/03/2017_06:28	37.9688	45.4242	43.9353	42.5692		06:28	20/04/2017_06:28	49.7971	52.9091	42.7174	53.3584		06:28	21/04/2017_06:28	40.2457	45.7271	39.9469	38.0103		06:28	24/04/2017_06:28	52.0001	41.5481	47.1067	53.3612
06:33	29/03/2017_06:33	37.9688	45.4242	43.9102	42.5494		06:33	20/04/2017_06:33	49.7724	52.9091	42.6927	53.3828		06:33	21/04/2017_06:33	40.3374	45.7242	39.9455	38.0103		06:33	24/04/2017_06:33	52.0001	41.5481	47.1038	53.3612
06:38	29/03/2017_06:38	37.9688	45.4242	43.9353	42.5692		06:38	20/04/2017_06:38	49.7724	52.8871	42.7174	53.3584		06:38	21/04/2017_06:38	40.2067	45.7227	39.944	38.0103		06:38	24/04/2017_06:38	51.9958	41.5435	47.1023	53.3562
06:43	29/03/2017_06:43	37.9688	45.4242	43.9102	42.5494		06:43	20/04/2017_06:43	49.7724	52.8871	42.6927	53.3584		06:43	21/04/2017_06:43	40.1902	45.7227	39.944	38.0103		06:43	24/04/2017_06:43	51.9943	41.545	47.0994	53.3533
06:48	29/03/2017_06:48	37.9688	45.4242	43.9353	42.5692		06:48	20/04/2017_06:48	49.7971	52.8871	42.6927	53.3584		06:48	21/04/2017_06:48	40.3344	45.7197	39.9318	38.0103		06:48	24/04/2017_06:48	51.9909	41.5405	47.095	53.3488
06:53	29/03/2017_06:53	37.9688	45.4242	43.9353	42.5692		06:53	20/04/2017_06:53	49.7971	52.8652	42.6927	53.3584		06:53	21/04/2017_06:53	40.3344	45.7168	39.9303	38.0103		06:53	24/04/2017_06:53	51.9895	41.5405	47.0935	53.3443
06:58	29/03/2017_06:58	37.9688	45.4242	43.9353	42.5692		06:58	20/04/2017_06:58	49.7971	52.8652	42.6927	#VALUE!		06:58	21/04/2017_06:58	40.3344	46.7598	39.9303	38.0103		06:58	24/04/2017_06:58	51.9865	41.536	47.0905	53.3428
07:03	29/03/2017_07:03	37.9688	45.449	43.9353	42.5692		07:03	20/04/2017_07:03	49.7724	52.8652	42.6927	#VALUE!		07:03	21/04/2017_07:03	41.3452	46.8908	40.9325	39.1528		07:03	24/04/2017_07:03	51.9865	41.536	47.0905	53.3428
07:08	29/03/2017_07:08	37.9688	45.4242	43.885	42.5692		07:08	20/04/2017_07:08	49.7724	52.8652	42.6927	#VALUE!		07:08	21/04/2017_07:08	41.3452	46.7553	41.0562	39.1484		07:08	24/04/2017_07:08	51.9865	42.6958	47.0905	53.3428
07:13	29/03/2017_07:13	37.9444	45.3795	43.8599	42.5692		07:13	20/04/2017_07:13	49.9159	54.0414	43.6907	#VALUE!		07:13	21/04/2017_07:13	41.3452	46.7494	40.9281	39.1484		07:13	24/04/2017_07:13	51.9865	42.6913	48.071	53.3428
07:18	29/03/2017_07:18	37.9444	45.3795	43.8348	42.5494		07:18	20/04/2017_07:18	49.8713	54.0414	43.6907	#VALUE!		07:18	21/04/2017_07:18	41.3452	46.7444	40.9266	39.1484		07:18	24/04/2017_07:18	53.0323	42.6863	48.0617	54.3451
07:23	29/03/2017_07:23	37.9444	45.3795	43.8096	42.5494		07:23	20/04/2017_07:23	49.8713	54.0195	43.6907	#VALUE!		07:23	21/04/2017_07:23	41.3438	46.7444	40.9251	39.1484		07:23	24/04/2017_07:23	53.0264	42.6817	48.0617	54.3402
07:28	29/03/2017_07:28	37.92	45.4043	43.8348	42.5494		07:28	20/04/2017_07:28	49.8713	54.0195	43.6907	#VALUE!		07:28	21/04/2017_07:28	41.3438	46.7415	40.9237	39.1484		07:28	24/04/2017_07:28	53.0235	42.6817	48.0587	54.3402
[truncated: 198 more rows]

## Sheet: MU 2017 net bee movement
hive	date	time	in	out	diff
A	2017-04-20	8h53	220	287	-67
B	2017-04-20	8h54	300	330	-30
C	2017-03-29	8h58	74	76	-2
D	2017-03-29	8h51	87	111	-24
E	2017-04-20	8h51	192	238	-46
F	2017-04-20	8h49	250	351	-101
[truncated: 9 more rows]

## Sheet: CAL 2015-16 hive weight
before almond pollination																										during almond pollination
[truncated: 3,209 more rows]

[truncated: 1 more sheets: CAL 2015-16 hive component wts]
